# Supplementary material for: Evolutionary dynamics of the chromatophore genome in three photosynthetic Paulinella species
Source: Sci Rep. 2019 Feb 22;9:2560. doi: 10.1038/s41598-019-38621-8 (PMC6384880; doi:10.1038/s41598-019-38621-8)
Supplement: Supplementary file 2 — Table S1 [file 41598_2019_38621_MOESM2_ESM.xlsx]

## Sheet: Detailed KEGG pathway
Supplementary Table S1. Detailed functional comparison among chromatophores (Paulinella chromatophora CCAC 0185, Paulinella micropora KR01), cyanobacteria (Synechococcus sp. WH 5701, Synechococcus sp. CC9605), and Archaeplastida plastids (Chondrus crispus, and Arabidopsis thaliana) .
Green box indicate KEGG modules that most of genes were conserved compared to that of Synechococcus species.
Yellow box indicate KEGG modules that some of genes were remained compared to that of Synechococcus species.
Red box indicate KEGG modules that no genes were found compared to that of Synechococcus species.
		Synechococcus sp. WH5701			Synchococcus sp. CC9605			Paulinella chromatophora CCAC 0185			Paulinella micropora KR01			Red algae - Chondrus crispus			Green lineage - Arabidopsis thaliana
Energy metabolism	Carbon fixation	M00165 Reductive pentose phosphate cycle (Calvin cycle) [PATH:map01200 map00710]	K00855	WH5701_09495_Phosphoribul	M00165 Reductive pentose phosphate cycle (Calvin cycle) [PATH:map01200 map00710]	K00855	SYNCC9605_RS09310_phospho	M00165 Reductive pentose phosphate cycle (Calvin cycle) [PATH:map01200 map00710]	K00855	PCC_0109_Phosph	M00165 Reductive pentose phosphate cycle (Calvin cycle) [PATH:map01200 map00710]	K00855	PCKR_069_phosphoribulok	M00165 Reductive pentose phosphate cycle (Calvin cycle) [PATH:map01200 map00710]			M00165 Reductive pentose phosphate cycle (Calvin cycle) [PATH:map01200 map00710]
			K01601	WH5701_11349_methionine_s		K01601	SYNCC9605_RS03830_ribulos		K01601	PCC_0908_Ribulo		K01601	PCKR_894_Ribulose_15_bi
			K01602	WH5701_11344_Ribulose_bis		K01602	SYNCC9605_RS03835_ribulos		K01602	PCC_0909_Ribulo		K01602	PCKR_895_Ribulose_bisph
			K00927	WH5701_05145_Phosphoglyce		K00927	SYNCC9605_RS12285_phospho		K00927	PCC_0351_Phosph		K00927	PCKR_346_phosphoglycera
			K05298			K05298			K05298			K05298
			K00150	WH5701_02844_Glyceraldehy		K00150	SYNCC9605_RS00150_type_I_		K00150	PCC_0418_Glycer		K00150	PCKR_414_glyceraldehyde
			K00134	WH5701_01225_glyceraldehy,WH5701_10455_glyceraldehy		K00134	SYNCC9605_RS09230_type_I_		K00134			K00134
			K01623			K01623			K01623			K01623
			K01624	WH5701_09465_fructose_bis		K01624	SYNCC9605_RS09280_fructos		K01624	PCC_0856_fructo		K01624	PCKR_840_fructose_bisph
			K03841			K03841			K03841			K03841
			K02446			K02446			K02446			K02446
			K11532	WH5701_13750_Fructose_16_		K11532	SYNCC9605_RS06280_fructos		K11532	PCC_0268_Fructo		K11532	PCKR_261_Fructose_16_bi
			K01086			K01086			K01086			K01086
			K04041			K04041			K04041			K04041
			K00615	WH5701_01600_transketolas		K00615	SYNCC9605_RS00640_transke		K00615	PCC_0465_transk		K00615	PCKR_463_transketolase
			K01623			K01623			K01623			K01623
			K01624	WH5701_09465_fructose_bis		K01624	SYNCC9605_RS09280_fructos		K01624	PCC_0856_fructo		K01624	PCKR_840_fructose_bisph
			K01100			K01100			K01100			K01100
			K11532	WH5701_13750_Fructose_16_		K11532	SYNCC9605_RS06280_fructos		K11532	PCC_0268_Fructo		K11532	PCKR_261_Fructose_16_bi
			K01086			K01086			K01086			K01086
			K00615	WH5701_01600_transketolas		K00615	SYNCC9605_RS00640_transke		K00615	PCC_0465_transk		K00615	PCKR_463_transketolase
			K01807	WH5701_02090_Ribose_5_pho,WH5701_15471_Ribose_5_pho		K01807	SYNCC9605_RS10340_ribose_		K01807	PCC_0099_Ribose		K01807	PCKR_079_ribose_5_phosp
			K01808			K01808			K01808			K01808
		M00166 Reductive pentose phosphate cycle, ribulose-5P => glyceraldehyde-3P [PATH:map01200 map00710]	K00855	WH5701_09495_Phosphoribul	M00166 Reductive pentose phosphate cycle, ribulose-5P => glyceraldehyde-3P [PATH:map01200 map00710]	K00855	SYNCC9605_RS09310_phospho	M00166 Reductive pentose phosphate cycle, ribulose-5P => glyceraldehyde-3P [PATH:map01200 map00710]	K00855	PCC_0109_Phosph	M00166 Reductive pentose phosphate cycle, ribulose-5P => glyceraldehyde-3P [PATH:map01200 map00710]	K00855	PCKR_069_phosphoribulok	M00166 Reductive pentose phosphate cycle, ribulose-5P => glyceraldehyde-3P [PATH:map01200 map00710]			M00166 Reductive pentose phosphate cycle, ribulose-5P => glyceraldehyde-3P [PATH:map01200 map00710]
			K01601	WH5701_11349_methionine_s		K01601	SYNCC9605_RS03830_ribulos		K01601	PCC_0908_Ribulo		K01601	PCKR_894_Ribulose_15_bi
			K01602	WH5701_11344_Ribulose_bis		K01602	SYNCC9605_RS03835_ribulos		K01602	PCC_0909_Ribulo		K01602	PCKR_895_Ribulose_bisph
			K00927	WH5701_05145_Phosphoglyce		K00927	SYNCC9605_RS12285_phospho		K00927	PCC_0351_Phosph		K00927	PCKR_346_phosphoglycera
			K05298			K05298			K05298			K05298
			K00150	WH5701_02844_Glyceraldehy		K00150	SYNCC9605_RS00150_type_I_		K00150	PCC_0418_Glycer		K00150	PCKR_414_glyceraldehyde
			K00134	WH5701_01225_glyceraldehy,WH5701_10455_glyceraldehy		K00134	SYNCC9605_RS09230_type_I_		K00134			K00134
		M00167 Reductive pentose phosphate cycle, glyceraldehyde-3P => ribulose-5P [PATH:map01200 map00710]	K01623		M00167 Reductive pentose phosphate cycle, glyceraldehyde-3P => ribulose-5P [PATH:map01200 map00710]	K01623		M00167 Reductive pentose phosphate cycle, glyceraldehyde-3P => ribulose-5P [PATH:map01200 map00710]	K01623		M00167 Reductive pentose phosphate cycle, glyceraldehyde-3P => ribulose-5P [PATH:map01200 map00710]	K01623		M00167 Reductive pentose phosphate cycle, glyceraldehyde-3P => ribulose-5P [PATH:map01200 map00710]			M00167 Reductive pentose phosphate cycle, glyceraldehyde-3P => ribulose-5P [PATH:map01200 map00710]
			K01624	WH5701_09465_fructose_bis		K01624	SYNCC9605_RS09280_fructos		K01624	PCC_0856_fructo		K01624	PCKR_840_fructose_bisph
			K03841			K03841			K03841			K03841
			K02446			K02446			K02446			K02446
			K11532	WH5701_13750_Fructose_16_		K11532	SYNCC9605_RS06280_fructos		K11532	PCC_0268_Fructo		K11532	PCKR_261_Fructose_16_bi
			K01086			K01086			K01086			K01086
			K04041			K04041			K04041			K04041
			K00615	WH5701_01600_transketolas		K00615	SYNCC9605_RS00640_transke		K00615	PCC_0465_transk		K00615	PCKR_463_transketolase
			K01623			K01623			K01623			K01623
			K01624	WH5701_09465_fructose_bis		K01624	SYNCC9605_RS09280_fructos		K01624	PCC_0856_fructo		K01624	PCKR_840_fructose_bisph
			K01100			K01100			K01100			K01100
			K11532	WH5701_13750_Fructose_16_		K11532	SYNCC9605_RS06280_fructos		K11532	PCC_0268_Fructo		K11532	PCKR_261_Fructose_16_bi
			K01086			K01086			K01086			K01086
			K00615	WH5701_01600_transketolas		K00615	SYNCC9605_RS00640_transke		K00615	PCC_0465_transk		K00615	PCKR_463_transketolase
			K01807	WH5701_02090_Ribose_5_pho,WH5701_15471_Ribose_5_pho		K01807	SYNCC9605_RS10340_ribose_		K01807	PCC_0099_Ribose		K01807	PCKR_079_ribose_5_phosp
			K01808			K01808			K01808			K01808
		M00168 CAM (Crassulacean acid metabolism), dark [PATH:map01200 map00710]	K01595	WH5701_05780_phosphoenolp	M00168 CAM (Crassulacean acid metabolism), dark [PATH:map01200 map00710]	K01595	SYNCC9605_RS01995_phospho	M00168 CAM (Crassulacean acid metabolism), dark [PATH:map01200 map00710]			M00168 CAM (Crassulacean acid metabolism), dark [PATH:map01200 map00710]			M00168 CAM (Crassulacean acid metabolism), dark [PATH:map01200 map00710]			M00168 CAM (Crassulacean acid metabolism), dark [PATH:map01200 map00710]
			K00025			K00025
			K00026			K00026
			K00024			K00024
		M00579 Phosphate acetyltransferase-acetate kinase pathway, acetyl-CoA => acetate [PATH:map01200 map00720]	K00625		M00579 Phosphate acetyltransferase-acetate kinase pathway, acetyl-CoA => acetate [PATH:map01200 map00720]			M00579 Phosphate acetyltransferase-acetate kinase pathway, acetyl-CoA => acetate [PATH:map01200 map00720]			M00579 Phosphate acetyltransferase-acetate kinase pathway, acetyl-CoA => acetate [PATH:map01200 map00720]			M00579 Phosphate acetyltransferase-acetate kinase pathway, acetyl-CoA => acetate [PATH:map01200 map00720]			M00579 Phosphate acetyltransferase-acetate kinase pathway, acetyl-CoA => acetate [PATH:map01200 map00720]
			K13788
			K15024
			K00925	WH5701_07576_putative_ace
	Nitrogen metabolism	M00531 Assimilatory nitrate reduction, nitrate => ammonia [PATH:map00910]	K00367	WH5701_04740_nitrate_redu	M00531 Assimilatory nitrate reduction, nitrate => ammonia [PATH:map00910]	K00367	SYNCC9605_RS13130_nitrate	M00531 Assimilatory nitrate reduction, nitrate => ammonia [PATH:map00910]			M00531 Assimilatory nitrate reduction, nitrate => ammonia [PATH:map00910]			M00531 Assimilatory nitrate reduction, nitrate => ammonia [PATH:map00910]			M00531 Assimilatory nitrate reduction, nitrate => ammonia [PATH:map00910]
			K10534			K10534
			K00372			K00372
			K00360			K00360
			K00366	WH5701_04700_ferredoxin_n		K00366	SYNCC9605_RS13200_ferredo
			K17877			K17877
	Methane metabolism	M00358 Coenzyme M biosynthesis [PATH:map00680]			M00358 Coenzyme M biosynthesis [PATH:map00680]	K08097	SYNCC9605_RS13835_phospho	M00358 Coenzyme M biosynthesis [PATH:map00680]			M00358 Coenzyme M biosynthesis [PATH:map00680]			M00358 Coenzyme M biosynthesis [PATH:map00680]			M00358 Coenzyme M biosynthesis [PATH:map00680]
						K05979	SYNCC9605_RS05695_2_phosp
						K05884
						K13039
						K06034
		M00345 Formaldehyde assimilation, ribulose monophosphate pathway [PATH:map01200 map00680]	K08093		M00345 Formaldehyde assimilation, ribulose monophosphate pathway [PATH:map01200 map00680]	K08093		M00345 Formaldehyde assimilation, ribulose monophosphate pathway [PATH:map01200 map00680]	K08093		M00345 Formaldehyde assimilation, ribulose monophosphate pathway [PATH:map01200 map00680]	K08093		M00345 Formaldehyde assimilation, ribulose monophosphate pathway [PATH:map01200 map00680]			M00345 Formaldehyde assimilation, ribulose monophosphate pathway [PATH:map01200 map00680]
			K13812			K13812			K13812			K13812
			K08094			K08094			K08094			K08094
			K13831			K13831			K13831			K13831
			K00850			K00850			K00850			K00850
			K16370			K16370			K16370			K16370
			K01624	WH5701_09465_fructose_bis		K01624	SYNCC9605_RS09280_fructos		K01624	PCC_0856_fructo		K01624	PCKR_840_fructose_bisph
	Sulfur metabolism	M00176 Assimilatory sulfate reduction, sulfate => H2S [PATH:map00920]	K13811		M00176 Assimilatory sulfate reduction, sulfate => H2S [PATH:map00920]	K13811		M00176 Assimilatory sulfate reduction, sulfate => H2S [PATH:map00920]	K13811		M00176 Assimilatory sulfate reduction, sulfate => H2S [PATH:map00920]	K13811		M00176 Assimilatory sulfate reduction, sulfate => H2S [PATH:map00920]			M00176 Assimilatory sulfate reduction, sulfate => H2S [PATH:map00920]
			K00958	WH5701_01145_ATP_sulfuryl		K00958	SYNCC9605_RS01500_sulfate		K00958	PCC_0543_ATP_su		K00958	PCKR_531_sulfate_adenyl
			K00860	WH5701_00975_Adenylylsulf		K00860	SYNCC9605_RS12090_adenyly		K00860	PCC_0329_Adenyl		K00860	PCKR_325_adenylylsulfat
			K00955			K00955			K00955			K00955
			K00957			K00957			K00957			K00957
			K00956			K00956			K00956			K00956
			K00957			K00957			K00957			K00957
			K00860	WH5701_00975_Adenylylsulf		K00860	SYNCC9605_RS12090_adenyly		K00860	PCC_0329_Adenyl		K00860	PCKR_325_adenylylsulfat
			K00390	WH5701_15981_phosphoadeno		K00390	SYNCC9605_RS11490_phospho		K00390	PCC_0662_phosph		K00390	PCKR_649_phosphoadenosi
			K00380			K00380			K00380			K00380
			K00381			K00381			K00381			K00381
			K00392	WH5701_13695_Ferredoxin_s		K00392	SYNCC9605_RS06130_sulfite		K00392	PCC_0260_Ferred		K00392	PCKR_253_ferredoxin_sul
		M00596 Dissimilatory sulfate reduction, sulfate => H2S [PATH:map00920]	K00956		M00596 Dissimilatory sulfate reduction, sulfate => H2S [PATH:map00920]	K00956		M00596 Dissimilatory sulfate reduction, sulfate => H2S [PATH:map00920]	K00956		M00596 Dissimilatory sulfate reduction, sulfate => H2S [PATH:map00920]	K00956		M00596 Dissimilatory sulfate reduction, sulfate => H2S [PATH:map00920]			M00596 Dissimilatory sulfate reduction, sulfate => H2S [PATH:map00920]
			K00957			K00957			K00957			K00957
			K00958	WH5701_01145_ATP_sulfuryl		K00958	SYNCC9605_RS01500_sulfate		K00958	PCC_0543_ATP_su		K00958	PCKR_531_sulfate_adenyl
			K00394			K00394			K00394			K00394
			K00395			K00395			K00395			K00395
			K11180			K11180			K11180			K11180
			K11181			K11181			K11181			K11181
Carbohydrate and lipid metabolism	Central carbohydrate metabolism	M00001 Glycolysis (Embden-Meyerhof pathway), glucose => pyruvate [PATH:map01200 map00010]	K00844		M00001 Glycolysis (Embden-Meyerhof pathway), glucose => pyruvate [PATH:map01200 map00010]	K00844		M00001 Glycolysis (Embden-Meyerhof pathway), glucose => pyruvate [PATH:map01200 map00010]	K00844		M00001 Glycolysis (Embden-Meyerhof pathway), glucose => pyruvate [PATH:map01200 map00010]	K00844		M00001 Glycolysis (Embden-Meyerhof pathway), glucose => pyruvate [PATH:map01200 map00010]			M00001 Glycolysis (Embden-Meyerhof pathway), glucose => pyruvate [PATH:map01200 map00010]
			K12407			K12407			K12407			K12407
			K00845	WH5701_12573_ROK_family_s,WH5701_12608_Putative_glu		K00845	SYNCC9605_RS05185_sugar_k,SYNCC9605_RS05220_glucoki		K00845	PCC_0873_Putati		K00845	PCKR_848_putative_gluco
			K00886			K00886			K00886			K00886
			K08074			K08074			K08074			K08074
			K00918			K00918			K00918			K00918
			K01810	WH5701_13125_glucose_6_ph,WH5701_00510_Glucose_6_ph		K01810	SYNCC9605_RS06930_glucose		K01810	PCC_0155_glucos		K01810	PCKR_152_glucose_6_phos
			K06859			K06859			K06859			K06859
			K13810			K13810			K13810			K13810
			K15916			K15916			K15916			K15916
			K00850			K00850			K00850			K00850
			K16370			K16370			K16370			K16370
			K00918			K00918			K00918			K00918
			K01623			K01623			K01623			K01623
			K01624	WH5701_09465_fructose_bis		K01624	SYNCC9605_RS09280_fructos		K01624	PCC_0856_fructo		K01624	PCKR_840_fructose_bisph
			K11645			K11645			K11645			K11645
			K16305			K16305			K16305			K16305
			K16306			K16306			K16306			K16306
			K01803	WH5701_10080_triosephosph		K01803	SYNCC9605_RS09125_triose_		K01803	PCC_0809_triose		K01803	PCKR_793_triosephosphat
			K00134	WH5701_01225_glyceraldehy,WH5701_10455_glyceraldehy		K00134	SYNCC9605_RS09230_type_I_		K00134			K00134
			K00150	WH5701_02844_Glyceraldehy		K00150	SYNCC9605_RS00150_type_I_		K00150	PCC_0418_Glycer		K00150	PCKR_414_glyceraldehyde
			K00927	WH5701_05145_Phosphoglyce		K00927	SYNCC9605_RS12285_phospho		K00927	PCC_0351_Phosph		K00927	PCKR_346_phosphoglycera
			K11389			K11389			K11389			K11389
			K01834			K01834			K01834			K01834
			K15633	WH5701_15096_phosphoglyce		K15633	SYNCC9605_RS10805_23_bisp		K15633	PCC_0218_phosph		K15633	PCKR_212_phosphoglycero
			K15634			K15634			K15634			K15634
			K15635			K15635			K15635			K15635
			K01689	WH5701_05030_Enolase		K01689	SYNCC9605_RS12370_enolase		K01689	PCC_0362_Enolas		K01689	PCKR_356_enolase
			K00873	WH5701_13320_pyruvate_kin		K00873	SYNCC9605_RS07205_pyruvat		K00873	PCC_0176_pyruva		K00873	PCKR_169_pyruvate_kinas
			K12406			K12406			K12406			K12406
		M00002 Glycolysis, core module involving three-carbon compounds [PATH:map01200 map01230 map00010]	K01803	WH5701_10080_triosephosph	M00002 Glycolysis, core module involving three-carbon compounds [PATH:map01200 map01230 map00010]	K01803	SYNCC9605_RS09125_triose_	M00002 Glycolysis, core module involving three-carbon compounds [PATH:map01200 map01230 map00010]	K01803	PCC_0809_triose	M00002 Glycolysis, core module involving three-carbon compounds [PATH:map01200 map01230 map00010]	K01803	PCKR_793_triosephosphat	M00002 Glycolysis, core module involving three-carbon compounds [PATH:map01200 map01230 map00010]			M00002 Glycolysis, core module involving three-carbon compounds [PATH:map01200 map01230 map00010]
			K00134	WH5701_01225_glyceraldehy,WH5701_10455_glyceraldehy		K00134	SYNCC9605_RS09230_type_I_		K00134			K00134
			K00150	WH5701_02844_Glyceraldehy		K00150	SYNCC9605_RS00150_type_I_		K00150	PCC_0418_Glycer		K00150	PCKR_414_glyceraldehyde
			K00927	WH5701_05145_Phosphoglyce		K00927	SYNCC9605_RS12285_phospho		K00927	PCC_0351_Phosph		K00927	PCKR_346_phosphoglycera
			K11389			K11389			K11389			K11389
			K01834			K01834			K01834			K01834
			K15633	WH5701_15096_phosphoglyce		K15633	SYNCC9605_RS10805_23_bisp		K15633	PCC_0218_phosph		K15633	PCKR_212_phosphoglycero
			K15634			K15634			K15634			K15634
			K15635			K15635			K15635			K15635
			K01689	WH5701_05030_Enolase		K01689	SYNCC9605_RS12370_enolase		K01689	PCC_0362_Enolas		K01689	PCKR_356_enolase
			K00873	WH5701_13320_pyruvate_kin		K00873	SYNCC9605_RS07205_pyruvat		K00873	PCC_0176_pyruva		K00873	PCKR_169_pyruvate_kinas
			K12406			K12406			K12406			K12406
		M00003 Gluconeogenesis, oxaloacetate => fructose-6P [PATH:map00010 map00020]	K01596		M00003 Gluconeogenesis, oxaloacetate => fructose-6P [PATH:map00010 map00020]	K01596		M00003 Gluconeogenesis, oxaloacetate => fructose-6P [PATH:map00010 map00020]	K01596		M00003 Gluconeogenesis, oxaloacetate => fructose-6P [PATH:map00010 map00020]	K01596		M00003 Gluconeogenesis, oxaloacetate => fructose-6P [PATH:map00010 map00020]			M00003 Gluconeogenesis, oxaloacetate => fructose-6P [PATH:map00010 map00020]
			K01610			K01610			K01610			K01610
			K01689	WH5701_05030_Enolase		K01689	SYNCC9605_RS12370_enolase		K01689	PCC_0362_Enolas		K01689	PCKR_356_enolase
			K01834			K01834			K01834			K01834
			K15633	WH5701_15096_phosphoglyce		K15633	SYNCC9605_RS10805_23_bisp		K15633	PCC_0218_phosph		K15633	PCKR_212_phosphoglycero
			K15634			K15634			K15634			K15634
			K15635			K15635			K15635			K15635
			K00927	WH5701_05145_Phosphoglyce		K00927	SYNCC9605_RS12285_phospho		K00927	PCC_0351_Phosph		K00927	PCKR_346_phosphoglycera
			K00134	WH5701_01225_glyceraldehy,WH5701_10455_glyceraldehy		K00134	SYNCC9605_RS09230_type_I_		K00134			K00134
			K00150	WH5701_02844_Glyceraldehy		K00150	SYNCC9605_RS00150_type_I_		K00150	PCC_0418_Glycer		K00150	PCKR_414_glyceraldehyde
			K01803	WH5701_10080_triosephosph		K01803	SYNCC9605_RS09125_triose_		K01803	PCC_0809_triose		K01803	PCKR_793_triosephosphat
			K01623			K01623			K01623			K01623
			K01624	WH5701_09465_fructose_bis		K01624	SYNCC9605_RS09280_fructos		K01624	PCC_0856_fructo		K01624	PCKR_840_fructose_bisph
			K11645			K11645			K11645			K11645
			K03841			K03841			K03841			K03841
			K02446			K02446			K02446			K02446
			K11532	WH5701_13750_Fructose_16_		K11532	SYNCC9605_RS06280_fructos		K11532	PCC_0268_Fructo		K11532	PCKR_261_Fructose_16_bi
			K01086			K01086			K01086			K01086
			K04041			K04041			K04041			K04041
			K01622			K01622			K01622			K01622
		M00307 Pyruvate oxidation, pyruvate => acetyl-CoA [PATH:map01200 map00010 map00020 map00620]	K00163		M00307 Pyruvate oxidation, pyruvate => acetyl-CoA [PATH:map01200 map00010 map00020 map00620]	K00163		M00307 Pyruvate oxidation, pyruvate => acetyl-CoA [PATH:map01200 map00010 map00020 map00620]	K00163		M00307 Pyruvate oxidation, pyruvate => acetyl-CoA [PATH:map01200 map00010 map00020 map00620]	K00163		M00307 Pyruvate oxidation, pyruvate => acetyl-CoA [PATH:map01200 map00010 map00020 map00620]	K00163		M00307 Pyruvate oxidation, pyruvate => acetyl-CoA [PATH:map01200 map00010 map00020 map00620]
			K00161	WH5701_14466_Pyruvate_deh		K00161	SYNCC9605_RS04450_pyruvat		K00161	PCC_0127_Pyruva		K00161	PCKR_050_pyruvate_dehyd		K00161	CHC_725_pyruvate_dehydrogena
			K00162	WH5701_13505_pyruvate_deh		K00162	SYNCC9605_RS05950_pyruvat		K00162	PCC_0243_pyruva		K00162	PCKR_238_pyruvate_dehyd		K00162	CHC_730_pyruvate_dehydrogena
			K00627	WH5701_14801_dihydrolipoa		K00627	SYNCC9605_RS10035_branche		K00627	PCC_0722_dihydr		K00627	PCKR_705_dihydrolipoami		K00627
			K00382	WH5701_07426_dihydrolipoa		K00382	SYNCC9605_RS04395_dihydro		K00382	PCC_0087_dihydr		K00382	PCKR_091_dihydrolipoami		K00382
			K00169			K00169			K00169			K00169			K00169
			K00170			K00170			K00170			K00170			K00170
			K00171			K00171			K00171			K00171			K00171
			K00172			K00172			K00172			K00172			K00172
			K03737	WH5701_06461_pyruvate_fla		K03737			K03737			K03737			K03737
		M00009 Citrate cycle (TCA cycle, Krebs cycle) [PATH:map01200 map00020]			M00009 Citrate cycle (TCA cycle, Krebs cycle) [PATH:map01200 map00020]	K01647	SYNCC9605_RS12055_citrate	M00009 Citrate cycle (TCA cycle, Krebs cycle) [PATH:map01200 map00020]			M00009 Citrate cycle (TCA cycle, Krebs cycle) [PATH:map01200 map00020]			M00009 Citrate cycle (TCA cycle, Krebs cycle) [PATH:map01200 map00020]			M00009 Citrate cycle (TCA cycle, Krebs cycle) [PATH:map01200 map00020]
						K01681
						K01682	SYNCC9605_RS13255_aconita
						K00031	SYNCC9605_RS00805_isocitr
						K00030
						K00164
						K00658
						K00382	SYNCC9605_RS04395_dihydro
						K00174
						K00175
						K00177
						K00176
						K01902
						K01903
						K01899
						K01900
						K18118
						K00234
						K00235
						K00236
						K00237
						K00239	SYNCC9605_RS10425_succina
						K00240	SYNCC9605_RS10430_succina
						K00241	SYNCC9605_RS10420_succina
						K00242
						K18859
						K18860
						K00244
						K00245
						K00246
						K00247
						K01676
						K01679	SYNCC9605_RS10195_class_I
						K01677
						K01678
						K00026
						K00025
						K00024
						K00116	SYNCC9605_RS04040_malate_
		M00010 Citrate cycle, first carbon oxidation, oxaloacetate => 2-oxoglutarate [PATH:map01200 map01210 map01230 map00020]	K01647	WH5701_00930_citrate_synt	M00010 Citrate cycle, first carbon oxidation, oxaloacetate => 2-oxoglutarate [PATH:map01200 map01210 map01230 map00020]	K01647	SYNCC9605_RS12055_citrate	M00010 Citrate cycle, first carbon oxidation, oxaloacetate => 2-oxoglutarate [PATH:map01200 map01210 map01230 map00020]			M00010 Citrate cycle, first carbon oxidation, oxaloacetate => 2-oxoglutarate [PATH:map01200 map01210 map01230 map00020]			M00010 Citrate cycle, first carbon oxidation, oxaloacetate => 2-oxoglutarate [PATH:map01200 map01210 map01230 map00020]			M00010 Citrate cycle, first carbon oxidation, oxaloacetate => 2-oxoglutarate [PATH:map01200 map01210 map01230 map00020]
			K01681			K01681
			K01682	WH5701_02574_aconitate_hy		K01682	SYNCC9605_RS13255_aconita
			K00031	WH5701_01780_isocitrate_d		K00031	SYNCC9605_RS00805_isocitr
			K00030			K00030
		M00011 Citrate cycle, second carbon oxidation, 2-oxoglutarate => oxaloacetate [PATH:map01200 map00020]			M00011 Citrate cycle, second carbon oxidation, 2-oxoglutarate => oxaloacetate [PATH:map01200 map00020]	K00164		M00011 Citrate cycle, second carbon oxidation, 2-oxoglutarate => oxaloacetate [PATH:map01200 map00020]			M00011 Citrate cycle, second carbon oxidation, 2-oxoglutarate => oxaloacetate [PATH:map01200 map00020]			M00011 Citrate cycle, second carbon oxidation, 2-oxoglutarate => oxaloacetate [PATH:map01200 map00020]			M00011 Citrate cycle, second carbon oxidation, 2-oxoglutarate => oxaloacetate [PATH:map01200 map00020]
						K00658
						K00382	SYNCC9605_RS04395_dihydro
						K00174
						K00175
						K00177
						K00176
						K01902
						K01903
						K01899
						K01900
						K18118
						K00234
						K00235
						K00236
						K00237
						K00239	SYNCC9605_RS10425_succina
						K00240	SYNCC9605_RS10430_succina
						K00241	SYNCC9605_RS10420_succina
						K00242
						K18859
						K18860
						K00244
						K00245
						K00246
						K00247
						K01676
						K01679	SYNCC9605_RS10195_class_I
						K01677
						K01678
						K00026
						K00025
						K00024
						K00116	SYNCC9605_RS04040_malate_
		M00004 Pentose phosphate pathway (Pentose phosphate cycle) [PATH:map01200 map00030]	K13937		M00004 Pentose phosphate pathway (Pentose phosphate cycle) [PATH:map01200 map00030]	K13937		M00004 Pentose phosphate pathway (Pentose phosphate cycle) [PATH:map01200 map00030]	K13937		M00004 Pentose phosphate pathway (Pentose phosphate cycle) [PATH:map01200 map00030]	K13937		M00004 Pentose phosphate pathway (Pentose phosphate cycle) [PATH:map01200 map00030]			M00004 Pentose phosphate pathway (Pentose phosphate cycle) [PATH:map01200 map00030]
			K00036	WH5701_10205_glucose_6_ph		K00036	SYNCC9605_RS09595_glucose		K00036			K00036
			K19243			K19243			K19243			K19243
			K01057	WH5701_13770_6_phosphoglu		K01057	SYNCC9605_RS06300_6_phosp		K01057			K01057
			K07404			K07404			K07404			K07404
			K00033	WH5701_13765_6_phosphoglu		K00033	SYNCC9605_RS06295_phospho		K00033	PCC_0271_6_phos		K00033	PCKR_264_6_phosphogluco
			K01783	WH5701_13745_ribulose_pho		K01783	SYNCC9605_RS06275_ribulos		K01783	PCC_0267_ribulo		K01783	PCKR_260_ribulose_phosp
			K01807	WH5701_02090_Ribose_5_pho,WH5701_15471_Ribose_5_pho		K01807	SYNCC9605_RS10340_ribose_		K01807	PCC_0099_Ribose		K01807	PCKR_079_ribose_5_phosp
			K01808			K01808			K01808			K01808
			K00615	WH5701_01600_transketolas		K00615	SYNCC9605_RS00640_transke		K00615	PCC_0465_transk		K00615	PCKR_463_transketolase
			K00616	WH5701_11939_transaldolas,WH5701_15131_Putative_fru		K00616	SYNCC9605_RS03600_transal		K00616	PCC_0888_transa		K00616	PCKR_872_transaldolase
			K01810	WH5701_13125_glucose_6_ph,WH5701_00510_Glucose_6_ph		K01810	SYNCC9605_RS06930_glucose		K01810	PCC_0155_glucos		K01810	PCKR_152_glucose_6_phos
			K06859			K06859			K06859			K06859
			K13810			K13810			K13810			K13810
			K15916			K15916			K15916			K15916
		M00006 Pentose phosphate pathway, oxidative phase, glucose 6P => ribulose 5P [PATH:map01200 map00030]	K13937		M00006 Pentose phosphate pathway, oxidative phase, glucose 6P => ribulose 5P [PATH:map01200 map00030]	K13937		M00006 Pentose phosphate pathway, oxidative phase, glucose 6P => ribulose 5P [PATH:map01200 map00030]	K13937		M00006 Pentose phosphate pathway, oxidative phase, glucose 6P => ribulose 5P [PATH:map01200 map00030]	K13937		M00006 Pentose phosphate pathway, oxidative phase, glucose 6P => ribulose 5P [PATH:map01200 map00030]			M00006 Pentose phosphate pathway, oxidative phase, glucose 6P => ribulose 5P [PATH:map01200 map00030]
			K00036	WH5701_10205_glucose_6_ph		K00036	SYNCC9605_RS09595_glucose		K00036			K00036
			K19243			K19243			K19243			K19243
			K01057	WH5701_13770_6_phosphoglu		K01057	SYNCC9605_RS06300_6_phosp		K01057			K01057
			K07404			K07404			K07404			K07404
			K00033	WH5701_13765_6_phosphoglu		K00033	SYNCC9605_RS06295_phospho		K00033	PCC_0271_6_phos		K00033	PCKR_264_6_phosphogluco
		M00007 Pentose phosphate pathway, non-oxidative phase, fructose 6P => ribose 5P [PATH:map01200 map01230 map00030]	K00615	WH5701_01600_transketolas	M00007 Pentose phosphate pathway, non-oxidative phase, fructose 6P => ribose 5P [PATH:map01200 map01230 map00030]	K00615	SYNCC9605_RS00640_transke	M00007 Pentose phosphate pathway, non-oxidative phase, fructose 6P => ribose 5P [PATH:map01200 map01230 map00030]	K00615	PCC_0465_transk	M00007 Pentose phosphate pathway, non-oxidative phase, fructose 6P => ribose 5P [PATH:map01200 map01230 map00030]	K00615	PCKR_463_transketolase	M00007 Pentose phosphate pathway, non-oxidative phase, fructose 6P => ribose 5P [PATH:map01200 map01230 map00030]			M00007 Pentose phosphate pathway, non-oxidative phase, fructose 6P => ribose 5P [PATH:map01200 map01230 map00030]
			K00616	WH5701_11939_transaldolas,WH5701_15131_Putative_fru		K00616	SYNCC9605_RS03600_transal		K00616	PCC_0888_transa		K00616	PCKR_872_transaldolase
			K13810			K13810			K13810			K13810
			K01783	WH5701_13745_ribulose_pho		K01783	SYNCC9605_RS06275_ribulos		K01783	PCC_0267_ribulo		K01783	PCKR_260_ribulose_phosp
			K01807	WH5701_02090_Ribose_5_pho,WH5701_15471_Ribose_5_pho		K01807	SYNCC9605_RS10340_ribose_		K01807	PCC_0099_Ribose		K01807	PCKR_079_ribose_5_phosp
			K01808			K01808			K01808			K01808
		M00580 Pentose phosphate pathway, archaea, fructose 6P => ribose 5P [PATH:map01200 map01230 map00030]	K08094		M00580 Pentose phosphate pathway, archaea, fructose 6P => ribose 5P [PATH:map01200 map01230 map00030]	K08094		M00580 Pentose phosphate pathway, archaea, fructose 6P => ribose 5P [PATH:map01200 map01230 map00030]	K08094		M00580 Pentose phosphate pathway, archaea, fructose 6P => ribose 5P [PATH:map01200 map01230 map00030]	K08094		M00580 Pentose phosphate pathway, archaea, fructose 6P => ribose 5P [PATH:map01200 map01230 map00030]			M00580 Pentose phosphate pathway, archaea, fructose 6P => ribose 5P [PATH:map01200 map01230 map00030]
			K08093			K08093			K08093			K08093
			K13812			K13812			K13812			K13812
			K13831			K13831			K13831			K13831
			K01807	WH5701_02090_Ribose_5_pho,WH5701_15471_Ribose_5_pho		K01807	SYNCC9605_RS10340_ribose_		K01807	PCC_0099_Ribose		K01807	PCKR_079_ribose_5_phosp
		M00005 PRPP biosynthesis, ribose 5P => PRPP [PATH:map01200 map01230 map00030 map00230]	K00948	WH5701_10250_ribose_phosp	M00005 PRPP biosynthesis, ribose 5P => PRPP [PATH:map01200 map01230 map00030 map00230]	K00948	SYNCC9605_RS08040_ribose_	M00005 PRPP biosynthesis, ribose 5P => PRPP [PATH:map01200 map01230 map00030 map00230]	K00948	PCC_0783_ribose	M00005 PRPP biosynthesis, ribose 5P => PRPP [PATH:map01200 map01230 map00030 map00230]	K00948	PCKR_767_ribose_phospha	M00005 PRPP biosynthesis, ribose 5P => PRPP [PATH:map01200 map01230 map00030 map00230]			M00005 PRPP biosynthesis, ribose 5P => PRPP [PATH:map01200 map01230 map00030 map00230]
		M00008 Entner-Doudoroff pathway, glucose-6P => glyceraldehyde-3P + pyruvate [PATH:map01200 map00030]	K00036	WH5701_10205_glucose_6_ph	M00008 Entner-Doudoroff pathway, glucose-6P => glyceraldehyde-3P + pyruvate [PATH:map01200 map00030]	K00036	SYNCC9605_RS09595_glucose	M00008 Entner-Doudoroff pathway, glucose-6P => glyceraldehyde-3P + pyruvate [PATH:map01200 map00030]			M00008 Entner-Doudoroff pathway, glucose-6P => glyceraldehyde-3P + pyruvate [PATH:map01200 map00030]			M00008 Entner-Doudoroff pathway, glucose-6P => glyceraldehyde-3P + pyruvate [PATH:map01200 map00030]			M00008 Entner-Doudoroff pathway, glucose-6P => glyceraldehyde-3P + pyruvate [PATH:map01200 map00030]
			K01057	WH5701_13770_6_phosphoglu		K01057	SYNCC9605_RS06300_6_phosp
			K07404			K07404
			K01690			K01690
			K01625	WH5701_01135_hypothetical		K01625	SYNCC9605_RS01510_aldolas
		M00308 Semi-phosphorylative Entner-Doudoroff pathway, gluconate => glycerate-3P [PATH:map01200 map00030]	K05308		M00308 Semi-phosphorylative Entner-Doudoroff pathway, gluconate => glycerate-3P [PATH:map01200 map00030]	K05308		M00308 Semi-phosphorylative Entner-Doudoroff pathway, gluconate => glycerate-3P [PATH:map01200 map00030]			M00308 Semi-phosphorylative Entner-Doudoroff pathway, gluconate => glycerate-3P [PATH:map01200 map00030]			M00308 Semi-phosphorylative Entner-Doudoroff pathway, gluconate => glycerate-3P [PATH:map01200 map00030]			M00308 Semi-phosphorylative Entner-Doudoroff pathway, gluconate => glycerate-3P [PATH:map01200 map00030]
			K00874			K00874
			K01625	WH5701_01135_hypothetical		K01625	SYNCC9605_RS01510_aldolas
			K00134	WH5701_01225_glyceraldehy,WH5701_10455_glyceraldehy		K00134	SYNCC9605_RS09230_type_I_
			K00927	WH5701_05145_Phosphoglyce		K00927	SYNCC9605_RS12285_phospho
			K00131			K00131
			K18978			K18978
	Other carbohydrate metabolism	M00565 Trehalose biosynthesis, D-glucose 1P => trehalose [PATH:map00500]	K00975	WH5701_13760_glucose_1_ph	M00565 Trehalose biosynthesis, D-glucose 1P => trehalose [PATH:map00500]	K00975	SYNCC9605_RS06290_glucose	M00565 Trehalose biosynthesis, D-glucose 1P => trehalose [PATH:map00500]			M00565 Trehalose biosynthesis, D-glucose 1P => trehalose [PATH:map00500]			M00565 Trehalose biosynthesis, D-glucose 1P => trehalose [PATH:map00500]			M00565 Trehalose biosynthesis, D-glucose 1P => trehalose [PATH:map00500]
			K00703	WH5701_12808_glycogen_syn		K00703	SYNCC9605_RS05660_glycoge
			K00700	WH5701_12538_glycogen_bra		K00700	SYNCC9605_RS05150_14_alph
			K16149	WH5701_08099_hypothetical		K16149	SYNCC9605_RS09710_glycosi
			K01214	WH5701_06416_Putative_iso,WH5701_07536_glycogen_ope		K01214	SYNCC9605_RS04135_glycoge,SYNCC9605_RS10460_glycoge
			K06044			K06044
			K01236			K01236
		M00549 Nucleotide sugar biosynthesis, glucose => UDP-glucose [PATH:map00520]	K00844		M00549 Nucleotide sugar biosynthesis, glucose => UDP-glucose [PATH:map00520]	K00844		M00549 Nucleotide sugar biosynthesis, glucose => UDP-glucose [PATH:map00520]	K00844		M00549 Nucleotide sugar biosynthesis, glucose => UDP-glucose [PATH:map00520]	K00844		M00549 Nucleotide sugar biosynthesis, glucose => UDP-glucose [PATH:map00520]			M00549 Nucleotide sugar biosynthesis, glucose => UDP-glucose [PATH:map00520]
			K00845	WH5701_12573_ROK_family_s,WH5701_12608_Putative_glu		K00845	SYNCC9605_RS05185_sugar_k,SYNCC9605_RS05220_glucoki		K00845	PCC_0873_Putati		K00845	PCKR_848_putative_gluco
			K12407			K12407			K12407			K12407
			K00886			K00886			K00886			K00886
			K01835	WH5701_15926_phosphogluco		K01835	SYNCC9605_RS11430_alpha_D		K01835			K01835
			K00963			K00963			K00963			K00963
		M00793 dTDP-L-rhamnose biosynthesis [PATH:map00521 map00523]	K00973	WH5701_12298_glucose_1_ph	M00793 dTDP-L-rhamnose biosynthesis [PATH:map00521 map00523]	K00973	SYNCC9605_RS10155_glucose	M00793 dTDP-L-rhamnose biosynthesis [PATH:map00521 map00523]			M00793 dTDP-L-rhamnose biosynthesis [PATH:map00521 map00523]			M00793 dTDP-L-rhamnose biosynthesis [PATH:map00521 map00523]			M00793 dTDP-L-rhamnose biosynthesis [PATH:map00521 map00523]
			K01710	WH5701_12288_dTDP_glucose		K01710	SYNCC9605_RS10170_dTDP_gl
			K01790	WH5701_12223_DTDP_4_dehyd,WH5701_12283_dTDP_6_deoxy		K01790	SYNCC9605_RS10160_dTDP_4_
			K00067	WH5701_12293_dTDP_4_dehyd		K00067	SYNCC9605_RS10165_NADP_de
	Fatty acid metabolism	M00082 Fatty acid biosynthesis, initiation [PATH:map01212 map00061]	K11262		M00082 Fatty acid biosynthesis, initiation [PATH:map01212 map00061]	K11262		M00082 Fatty acid biosynthesis, initiation [PATH:map01212 map00061]	K11262		M00082 Fatty acid biosynthesis, initiation [PATH:map01212 map00061]	K11262		M00082 Fatty acid biosynthesis, initiation [PATH:map01212 map00061]	K11262		M00082 Fatty acid biosynthesis, initiation [PATH:map01212 map00061]	K11262
			K02160	WH5701_02864_acetyl_CoA_c		K02160	SYNCC9605_RS00170_acetyl_		K02160	PCC_0422_acetyl		K02160	PCKR_418_acetyl_CoA_car		K02160	CHC_640_acetyl_CoA_carboxyla		K02160
			K01961	WH5701_15681_acetyl_CoA_c		K01961	SYNCC9605_RS11270_acetyl_		K01961	PCC_0673_acetyl		K01961	PCKR_661_acetyl_CoA_car		K01961			K01961
			K11263			K11263			K11263			K11263			K11263			K11263
			K01962	WH5701_11434_acetyl_CoA_c		K01962	SYNCC9605_RS03720_acetyl_		K01962	PCC_0896_acetyl		K01962	PCKR_881_acetyl_CoA_car		K01962	CHC_1060_c_type_cytochrome_s		K01962
			K01963	WH5701_09480_acetyl_CoA_c		K01963	SYNCC9605_RS09295_acetyl_		K01963	PCC_0108_acetyl		K01963	PCKR_070_acetyl_CoA_car		K01963	CHC_55_acetyl_CoA_carboxylas		K01963	ArthCp031_acetyl_CoA_c
			K18472			K18472			K18472			K18472			K18472			K18472
			K00665			K00665			K00665			K00665			K00665			K00665
			K00667			K00667			K00667			K00667			K00667			K00667
			K00668			K00668			K00668			K00668			K00668			K00668
			K11533			K11533			K11533			K11533			K11533			K11533
			K00645	WH5701_00790_Malonyl_CoA_		K00645	SYNCC9605_RS11925_malonyl		K00645	PCC_0309_Malony		K00645	PCKR_305_Malonyl_CoA_ac		K00645			K00645
			K00648	WH5701_00785_3_oxoacyl_ac		K00648	SYNCC9605_RS11920_ketoacy		K00648	PCC_0308_3_oxoa		K00648	PCKR_304_3_oxoacyl_acyl		K00648	CHC_45_beta_ketoacyl_ACP_syn		K00648
			K18473			K18473			K18473			K18473			K18473			K18473
		M00083 Fatty acid biosynthesis, elongation [PATH:map01212 map00061]	K00665		M00083 Fatty acid biosynthesis, elongation [PATH:map01212 map00061]	K00665		M00083 Fatty acid biosynthesis, elongation [PATH:map01212 map00061]	K00665		M00083 Fatty acid biosynthesis, elongation [PATH:map01212 map00061]	K00665		M00083 Fatty acid biosynthesis, elongation [PATH:map01212 map00061]	K00665		M00083 Fatty acid biosynthesis, elongation [PATH:map01212 map00061]
			K00667			K00667			K00667			K00667			K00667
			K00668			K00668			K00668			K00668			K00668
			K11533			K11533			K11533			K11533			K11533
			K00647			K00647			K00647			K00647			K00647
			K09458	WH5701_01595_3_oxoacyl_ac		K09458	SYNCC9605_RS00645_beta_ke,SYNCC9605_RS11045_3_oxoac		K09458	PCC_0466_3_oxoa		K09458	PCKR_464_3_oxoacyl_acyl		K09458
			K00648	WH5701_00785_3_oxoacyl_ac		K00648	SYNCC9605_RS11920_ketoacy		K00648	PCC_0308_3_oxoa		K00648	PCKR_304_3_oxoacyl_acyl		K00648	CHC_45_beta_ketoacyl_ACP_syn
			K00059	WH5701_07809_3_oxoacyl_ac		K00059	SYNCC9605_RS03135_3_oxoac		K00059	PCC_0751_3_oxoa		K00059	PCKR_734_3_oxoacyl_acyl		K00059
			K02372	WH5701_14911_3R_hydroxymy		K02372	SYNCC9605_RS10585_beta_hy		K02372	PCC_0710_3R_hyd		K02372	PCKR_694_3R_hydroxymyri		K02372
			K01716			K01716			K01716			K01716			K01716
			K16363			K16363			K16363			K16363			K16363
			K00208	WH5701_04540_enoyl_acyl_c		K00208	SYNCC9605_RS01085_enoylac		K00208	PCC_0500_enoyl_		K00208	PCKR_494_enoyl_acyl_car		K00208
			K02371			K02371			K02371			K02371			K02371
			K10780			K10780			K10780			K10780			K10780
			K00209			K00209			K00209			K00209			K00209
		M00086 beta-Oxidation, acyl-CoA synthesis [PATH:map01212 map00071]	K01897	WH5701_14811_putative_lon	M00086 beta-Oxidation, acyl-CoA synthesis [PATH:map01212 map00071]	K01897	SYNCC9605_RS10045_long_ch	M00086 beta-Oxidation, acyl-CoA synthesis [PATH:map01212 map00071]	K01897	PCC_0720_putati	M00086 beta-Oxidation, acyl-CoA synthesis [PATH:map01212 map00071]	K01897	PCKR_703_putative_long_	M00086 beta-Oxidation, acyl-CoA synthesis [PATH:map01212 map00071]			M00086 beta-Oxidation, acyl-CoA synthesis [PATH:map01212 map00071]
			K15013			K15013			K15013			K15013
	Lipid metabolism	M00089 Triacylglycerol biosynthesis [PATH:map00561]	K00629		M00089 Triacylglycerol biosynthesis [PATH:map00561]	K00629		M00089 Triacylglycerol biosynthesis [PATH:map00561]	K00629		M00089 Triacylglycerol biosynthesis [PATH:map00561]	K00629		M00089 Triacylglycerol biosynthesis [PATH:map00561]			M00089 Triacylglycerol biosynthesis [PATH:map00561]
			K13506			K13506			K13506			K13506
			K13507			K13507			K13507			K13507
			K00630			K00630			K00630			K00630
			K13508			K13508			K13508			K13508
			K00631			K00631			K00631			K00631
			K03621	WH5701_00780_fatty_acid_p		K03621	SYNCC9605_RS11915_phospha		K03621	PCC_0307_fatty_		K03621	PCKR_303_fatty_acid_pho
			K08591	WH5701_06266_hypothetical		K08591	SYNCC9605_RS10490_glycero		K08591	PCC_0052_hypoth		K08591	PCKR_125_hypothetical_p
			K00655	WH5701_00795_1_acyl_sn_gl		K00655	SYNCC9605_RS11930_1_acyl_		K00655	PCC_0310_1_acyl		K00655	PCKR_306_1_acyl_sn_glyc
			K13509			K13509			K13509			K13509
			K13513			K13513			K13513			K13513
			K13517			K13517			K13517			K13517
			K13519			K13519			K13519			K13519
			K13523			K13523			K13523			K13523
			K14674			K14674			K14674			K14674
			K01080			K01080			K01080			K01080
			K00635			K00635			K00635			K00635
			K11155			K11155			K11155			K11155
			K11160			K11160			K11160			K11160
			K14456			K14456			K14456			K14456
			K18851			K18851			K18851			K18851
		M00098 Acylglycerol degradation [PATH:map00561]	K01046	WH5701_09895_lipase_famil,WH5701_12588_lipase_famil	M00098 Acylglycerol degradation [PATH:map00561]	K01046	SYNCC9605_RS05200_alpha_b	M00098 Acylglycerol degradation [PATH:map00561]			M00098 Acylglycerol degradation [PATH:map00561]			M00098 Acylglycerol degradation [PATH:map00561]			M00098 Acylglycerol degradation [PATH:map00561]
			K12298			K12298
			K16816			K16816
			K13534			K13534
			K14073			K14073
			K14074			K14074
			K14075			K14075
			K14076			K14076
			K22283			K22283
			K14452			K14452
			K22284			K22284
			K14674			K14674
			K14675			K14675
			K17900			K17900
			K01054			K01054
		M00093 Phosphatidylethanolamine (PE) biosynthesis, PA => PS => PE [PATH:map00564]	K00981	WH5701_10320_Phosphatidat	M00093 Phosphatidylethanolamine (PE) biosynthesis, PA => PS => PE [PATH:map00564]	K00981	SYNCC9605_RS08105_phospha	M00093 Phosphatidylethanolamine (PE) biosynthesis, PA => PS => PE [PATH:map00564]	K00981	PCC_0790_Phosph	M00093 Phosphatidylethanolamine (PE) biosynthesis, PA => PS => PE [PATH:map00564]	K00981	PCKR_775_phosphatidate_	M00093 Phosphatidylethanolamine (PE) biosynthesis, PA => PS => PE [PATH:map00564]			M00093 Phosphatidylethanolamine (PE) biosynthesis, PA => PS => PE [PATH:map00564]
			K00998			K00998			K00998			K00998
			K17103			K17103			K17103			K17103
			K01613			K01613			K01613			K01613
	Lipopolysaccharide metabolism	M00063 CMP-KDO biosynthesis [PATH:map00540]	K06041	WH5701_01670_putative_pol	M00063 CMP-KDO biosynthesis [PATH:map00540]	K06041	SYNCC9605_RS13535_KpsF_Gu,SYNCC9605_RS00915_KpsF_Gu	M00063 CMP-KDO biosynthesis [PATH:map00540]			M00063 CMP-KDO biosynthesis [PATH:map00540]			M00063 CMP-KDO biosynthesis [PATH:map00540]			M00063 CMP-KDO biosynthesis [PATH:map00540]
			K01627	WH5701_01755_2_dehydro_3_		K01627	SYNCC9605_RS00710_3_deoxy,SYNCC9605_RS00875_3_deoxy
			K03270	WH5701_01750_possible_pho		K03270	SYNCC9605_RS00910_phospha
			K00979	WH5701_01675_3_deoxy_mann		K00979	SYNCC9605_RS00720_3_deoxy,SYNCC9605_RS00900_3_deoxy
	Terpenoid backbone biosynthesis	M00096 C5 isoprenoid biosynthesis, non-mevalonate pathway [PATH:map00900]	K01662	WH5701_13290_1_deoxy_D_xy	M00096 C5 isoprenoid biosynthesis, non-mevalonate pathway [PATH:map00900]	K01662	SYNCC9605_RS07175_1_deoxy	M00096 C5 isoprenoid biosynthesis, non-mevalonate pathway [PATH:map00900]	K01662	PCC_0173_1_deox	M00096 C5 isoprenoid biosynthesis, non-mevalonate pathway [PATH:map00900]	K01662	PCKR_166_1_deoxy_D_xylu	M00096 C5 isoprenoid biosynthesis, non-mevalonate pathway [PATH:map00900]			M00096 C5 isoprenoid biosynthesis, non-mevalonate pathway [PATH:map00900]
			K00099	WH5701_14321_1_deoxy_D_xy		K00099	SYNCC9605_RS09860_1_deoxy		K00099	PCC_0026_1_deox		K00099	PCKR_027_1_deoxy_D_xylu
			K00991	WH5701_07824_2_C_methyl_D		K00991	SYNCC9605_RS03150_2_C_met		K00991	PCC_0752_2_C_me		K00991	PCKR_735_2_C_methyl_D_e
			K12506			K12506			K12506			K12506
			K00919	WH5701_13490_Putative_4_d		K00919	SYNCC9605_RS05940_4_dipho		K00919	PCC_0241_Putati		K00919	PCKR_236_putative_4_dip
			K01770			K01770			K01770	PCC_0136_2C_met		K01770	PCKR_044_2C_methyl_D_er
			K12506			K12506			K12506			K12506
			K03526	WH5701_08174_4_hydroxy_3_		K03526	SYNCC9605_RS06505_4_hydro		K03526	PCC_0840_4_hydr		K03526	PCKR_824_4_hydroxy_3_me
			K03527	WH5701_01505_4_hydroxy_3_		K03527	SYNCC9605_RS01220_4_hydro		K03527	PCC_0512_4_hydr		K03527	PCKR_505_4_hydroxy_3_me
			K01823			K01823			K01823			K01823
		M00364 C10-C20 isoprenoid biosynthesis, bacteria [PATH:map00900]	K01823		M00364 C10-C20 isoprenoid biosynthesis, bacteria [PATH:map00900]	K01823		M00364 C10-C20 isoprenoid biosynthesis, bacteria [PATH:map00900]	K01823		M00364 C10-C20 isoprenoid biosynthesis, bacteria [PATH:map00900]	K01823		M00364 C10-C20 isoprenoid biosynthesis, bacteria [PATH:map00900]			M00364 C10-C20 isoprenoid biosynthesis, bacteria [PATH:map00900]
			K00795			K00795			K00795			K00795
			K13789	WH5701_10170_geranylgeran		K13789	SYNCC9605_RS09635_farnesy		K13789	PCC_0778_gerany		K13789	PCKR_762_geranylgeranyl
			K13787			K13787			K13787			K13787
	Other terpenoid biosynthesis	M00097 beta-Carotene biosynthesis, GGAP => beta-carotene [PATH:map00906]	K02291	WH5701_00830_phytoene_syn	M00097 beta-Carotene biosynthesis, GGAP => beta-carotene [PATH:map00906]	K02291	SYNCC9605_RS11960_phytoen	M00097 beta-Carotene biosynthesis, GGAP => beta-carotene [PATH:map00906]	K02291	PCC_0313_phytoe	M00097 beta-Carotene biosynthesis, GGAP => beta-carotene [PATH:map00906]	K02291	PCKR_309_phytoene_synth	M00097 beta-Carotene biosynthesis, GGAP => beta-carotene [PATH:map00906]			M00097 beta-Carotene biosynthesis, GGAP => beta-carotene [PATH:map00906]
			K02293	WH5701_00835_phytoene_des		K02293	SYNCC9605_RS11965_15_cis_		K02293	PCC_0314_phytoe		K02293	PCKR_310_phytoene_desat
			K15744			K15744			K15744			K15744
			K00514	WH5701_00665_zeta_caroten		K00514	SYNCC9605_RS11765_99di_ci		K00514	PCC_0294_zeta_c		K00514	PCKR_288_zeta_carotene_
			K09835	WH5701_09029_Carotenoid_i		K09835	SYNCC9605_RS08380_caroten		K09835	PCC_0824_Carote		K09835	PCKR_807_carotenoid_iso
			K06443	WH5701_08084_lycopene_cyc		K06443	SYNCC9605_RS09715_lycopen		K06443	PCC_0775_lycope		K06443	PCKR_758_lycopene_cycla
Nucleotide and amino acid metabolism	Purine metabolism	M00048 Inosine monophosphate biosynthesis, PRPP + glutamine => IMP [PATH:map00230]	K00764	WH5701_02734_amidophospho	M00048 Inosine monophosphate biosynthesis, PRPP + glutamine => IMP [PATH:map00230]	K00764	SYNCC9605_RS00030_amidoph	M00048 Inosine monophosphate biosynthesis, PRPP + glutamine => IMP [PATH:map00230]			M00048 Inosine monophosphate biosynthesis, PRPP + glutamine => IMP [PATH:map00230]			M00048 Inosine monophosphate biosynthesis, PRPP + glutamine => IMP [PATH:map00230]			M00048 Inosine monophosphate biosynthesis, PRPP + glutamine => IMP [PATH:map00230]
			K01945	WH5701_14936_phosphoribos		K01945	SYNCC9605_RS10610_phospho
			K11787			K11787
			K11788			K11788
			K13713			K13713
			K00601			K00601
			K11175	WH5701_13155_phosphoribos		K11175	SYNCC9605_RS06965_phospho
			K08289	WH5701_02674_Phosphoribos		K08289	SYNCC9605_RS13350_phospho
			K11787			K11787
			K01492			K01492
			K01952	WH5701_16188_Phosphoribos,WH5701_16193_Phosphoribos,WH5701_02729_phosphoribos,WH5701_12863_hypothetical,WH5701_12868_phosphoribos		K01952	SYNCC9605_RS00025_phospho,SYNCC9605_RS09260_phospho,SYNCC9605_RS09265_phospho
			K01933	WH5701_05865_phosphoribos		K01933	SYNCC9605_RS02090_phospho
			K11787			K11787
			K11788			K11788
			K01587			K01587
			K11808			K11808
			K01589	WH5701_13385_Phosphoribos		K01589	SYNCC9605_RS07260_5_carbo
			K01588	WH5701_00990_Phosphoribos		K01588	SYNCC9605_RS12105_5_carbo
			K01923	WH5701_14926_phosphoribos		K01923	SYNCC9605_RS10600_phospho
			K01587			K01587
			K13713			K13713
			K01756	WH5701_15341_adenylosucci		K01756	SYNCC9605_RS11025_adenylo
			K00602	WH5701_01520_phosphoribos,WH5701_16405_AICAR_transf		K00602	SYNCC9605_RS01205_bifunct
			K01492			K01492
			K06863			K06863
			K11176			K11176
		M00049 Adenine ribonucleotide biosynthesis, IMP => ADP,ATP [PATH:map00230]	K01939	WH5701_12014_adenylosucci,WH5701_16355_adenylosucci	M00049 Adenine ribonucleotide biosynthesis, IMP => ADP,ATP [PATH:map00230]	K01939	SYNCC9605_RS03530_adenylo	M00049 Adenine ribonucleotide biosynthesis, IMP => ADP,ATP [PATH:map00230]	K01939	PCC_0881_adenyl	M00049 Adenine ribonucleotide biosynthesis, IMP => ADP,ATP [PATH:map00230]	K01939	PCKR_865_adenylosuccina	M00049 Adenine ribonucleotide biosynthesis, IMP => ADP,ATP [PATH:map00230]			M00049 Adenine ribonucleotide biosynthesis, IMP => ADP,ATP [PATH:map00230]
			K01756	WH5701_15341_adenylosucci		K01756	SYNCC9605_RS11025_adenylo		K01756			K01756
			K00939	WH5701_05580_Adenylate_ki		K00939	SYNCC9605_RS01790_adenyla		K00939	PCC_0578_Adenyl		K00939	PCKR_565_adenylate_kina
			K18532			K18532			K18532			K18532
			K18533			K18533			K18533			K18533
			K00944			K00944			K00944			K00944
			K00940	WH5701_04910_Nucleoside_d		K00940	SYNCC9605_RS12515_nucleos		K00940	PCC_0365_Nucleo		K00940	PCKR_359_nucleoside_dip
			K00873	WH5701_13320_pyruvate_kin		K00873	SYNCC9605_RS07205_pyruvat		K00873	PCC_0176_pyruva		K00873	PCKR_169_pyruvate_kinas
			K12406			K12406			K12406			K12406
		M00050 Guanine ribonucleotide biosynthesis IMP => GDP,GTP [PATH:map00230]	K00088	WH5701_08064_inositol_5_m	M00050 Guanine ribonucleotide biosynthesis IMP => GDP,GTP [PATH:map00230]	K00088	SYNCC9605_RS09730_guanosi	M00050 Guanine ribonucleotide biosynthesis IMP => GDP,GTP [PATH:map00230]	K00088	PCC_0773_inosit	M00050 Guanine ribonucleotide biosynthesis IMP => GDP,GTP [PATH:map00230]	K00088	PCKR_756_inositol_5_mon	M00050 Guanine ribonucleotide biosynthesis IMP => GDP,GTP [PATH:map00230]			M00050 Guanine ribonucleotide biosynthesis IMP => GDP,GTP [PATH:map00230]
			K01951	WH5701_02939_bifunctional		K01951	SYNCC9605_RS00240_GMP_syn		K01951	PCC_0427_bifunc		K01951	PCKR_424_bifunctional_G
			K00942	WH5701_07884_Guanylate_ki		K00942	SYNCC9605_RS03215_guanyla		K00942	PCC_0758_Guanyl		K00942	PCKR_741_Guanylate_kina
			K00940	WH5701_04910_Nucleoside_d		K00940	SYNCC9605_RS12515_nucleos		K00940	PCC_0365_Nucleo		K00940	PCKR_359_nucleoside_dip
			K00873	WH5701_13320_pyruvate_kin		K00873	SYNCC9605_RS07205_pyruvat		K00873	PCC_0176_pyruva		K00873	PCKR_169_pyruvate_kinas
			K12406			K12406			K12406			K12406
	Pyrimidine metabolism	M00051 Uridine monophosphate biosynthesis, glutamine (+ PRPP) => UMP [PATH:map00240]	K11540		M00051 Uridine monophosphate biosynthesis, glutamine (+ PRPP) => UMP [PATH:map00240]	K11540		M00051 Uridine monophosphate biosynthesis, glutamine (+ PRPP) => UMP [PATH:map00240]	K11540		M00051 Uridine monophosphate biosynthesis, glutamine (+ PRPP) => UMP [PATH:map00240]	K11540		M00051 Uridine monophosphate biosynthesis, glutamine (+ PRPP) => UMP [PATH:map00240]			M00051 Uridine monophosphate biosynthesis, glutamine (+ PRPP) => UMP [PATH:map00240]
			K11541			K11541			K11541			K11541
			K01465	WH5701_11789_dihydroorota,WH5701_11964_putative_dih		K01465	SYNCC9605_RS03575_dihydro,SYNCC9605_RS04970_dihydro		K01465	PCC_0005_dihydr		K01465	PCKR_003_dihydroorotase
			K01954			K01954			K01954			K01954
			K01955	WH5701_10110_carbamoyl_ph		K01955	SYNCC9605_RS09095_carbamo		K01955	PCC_0811_carbam		K01955	PCKR_794_carbamoyl_phos
			K01956	WH5701_08489_carbamoyl_ph		K01956	SYNCC9605_RS05795_carbamo		K01956	PCC_0229_carbam		K01956	PCKR_223_carbamoyl_phos
			K00609	WH5701_01185_aspartate_ca		K00609	SYNCC9605_RS01455_asparta,SYNCC9605_RS13085_asparta		K00609			K00609
			K00610			K00610			K00610			K00610
			K00608			K00608			K00608			K00608
			K01465	WH5701_11789_dihydroorota,WH5701_11964_putative_dih		K01465	SYNCC9605_RS03575_dihydro,SYNCC9605_RS04970_dihydro		K01465	PCC_0005_dihydr		K01465	PCKR_003_dihydroorotase
			K00226	WH5701_06456_dihydroorota		K00226			K00226			K00226
			K00254	WH5701_05085_dihydroorota		K00254	SYNCC9605_RS12315_dihydro		K00254	PCC_0353_dihydr		K00254	PCKR_348_dihydroorotate
			K17828			K17828			K17828			K17828
			K13421	WH5701_11779_bifunctional		K13421			K13421			K13421
			K00762	WH5701_04655_Orotate_phos		K00762	SYNCC9605_RS01145_orotate		K00762	PCC_0502_Orotat		K00762	PCKR_496_orotate_phosph
			K01591	WH5701_14856_orotidine_5p		K01591	SYNCC9605_RS10495_orotidi		K01591	PCC_0714_orotid		K01591	PCKR_698_orotidine_5pho
		M00052 Pyrimidine ribonucleotide biosynthesis, UMP => UDP/UTP,CDP/CTP [PATH:map00240]	K13800		M00052 Pyrimidine ribonucleotide biosynthesis, UMP => UDP/UTP,CDP/CTP [PATH:map00240]	K13800		M00052 Pyrimidine ribonucleotide biosynthesis, UMP => UDP/UTP,CDP/CTP [PATH:map00240]	K13800		M00052 Pyrimidine ribonucleotide biosynthesis, UMP => UDP/UTP,CDP/CTP [PATH:map00240]	K13800		M00052 Pyrimidine ribonucleotide biosynthesis, UMP => UDP/UTP,CDP/CTP [PATH:map00240]			M00052 Pyrimidine ribonucleotide biosynthesis, UMP => UDP/UTP,CDP/CTP [PATH:map00240]
			K13809			K13809			K13809			K13809
			K00945			K00945			K00945			K00945
			K13799	WH5701_05875_putative_bif		K13799	SYNCC9605_RS02100_cytidyl		K13799	PCC_0623_putati		K13799	PCKR_609_putative_bifun
			K00940	WH5701_04910_Nucleoside_d		K00940	SYNCC9605_RS12515_nucleos		K00940	PCC_0365_Nucleo		K00940	PCKR_359_nucleoside_dip
			K18533			K18533			K18533			K18533
			K01937	WH5701_03895_CTP_syntheta		K01937	SYNCC9605_RS12915_CTP_syn		K01937	PCC_0386_CTP_sy		K01937	PCKR_380_CTP_synthetase
		M00046 Pyrimidine degradation, uracil => beta-alanine, thymine => 3-aminoisobutanoate [PATH:map00240] (1			M00046 Pyrimidine degradation, uracil => beta-alanine, thymine => 3-aminoisobutanoate [PATH:map00240] (1	K00207		M00046 Pyrimidine degradation, uracil => beta-alanine, thymine => 3-aminoisobutanoate [PATH:map00240] (1			M00046 Pyrimidine degradation, uracil => beta-alanine, thymine => 3-aminoisobutanoate [PATH:map00240] (1			M00046 Pyrimidine degradation, uracil => beta-alanine, thymine => 3-aminoisobutanoate [PATH:map00240] (1			M00046 Pyrimidine degradation, uracil => beta-alanine, thymine => 3-aminoisobutanoate [PATH:map00240] (1
						K17722
						K17723
						K01464
						K01431
						K06016	SYNCC9605_RS13075_Zn_depe
	Serine and threonine metabolism	M00020 Serine biosynthesis, glycerate-3P => serine [PATH:map01200 map01230 map00260]	K00058	WH5701_15026_putative_D_3	M00020 Serine biosynthesis, glycerate-3P => serine [PATH:map01200 map01230 map00260]	K00058	SYNCC9605_RS10730_phospho	M00020 Serine biosynthesis, glycerate-3P => serine [PATH:map01200 map01230 map00260]			M00020 Serine biosynthesis, glycerate-3P => serine [PATH:map01200 map01230 map00260]			M00020 Serine biosynthesis, glycerate-3P => serine [PATH:map01200 map01230 map00260]			M00020 Serine biosynthesis, glycerate-3P => serine [PATH:map01200 map01230 map00260]
			K00831			K00831
			K01079			K01079
		M00018 Threonine biosynthesis, aspartate => homoserine => threonine [PATH:map01230 map00260]	K00928	WH5701_03079_aspartate_ki	M00018 Threonine biosynthesis, aspartate => homoserine => threonine [PATH:map01230 map00260]	K00928	SYNCC9605_RS00365_asparta	M00018 Threonine biosynthesis, aspartate => homoserine => threonine [PATH:map01230 map00260]	K00928	PCC_0444_aspart	M00018 Threonine biosynthesis, aspartate => homoserine => threonine [PATH:map01230 map00260]	K00928	PCKR_441_aspartate_kina	M00018 Threonine biosynthesis, aspartate => homoserine => threonine [PATH:map01230 map00260]			M00018 Threonine biosynthesis, aspartate => homoserine => threonine [PATH:map01230 map00260]
			K12524			K12524			K12524			K12524
			K12525			K12525			K12525			K12525
			K12526			K12526			K12526			K12526
			K00133	WH5701_03034_aspartate_se		K00133	SYNCC9605_RS00345_asparta		K00133	PCC_0439_aspart		K00133	PCKR_436_aspartate_semi
			K00003	WH5701_07979_Homoserine_d,WH5701_00475_Homoserine_d,WH5701_00480_Homoserine_d		K00003	SYNCC9605_RS09795_homoser		K00003			K00003
			K12524			K12524			K12524			K12524
			K12525			K12525			K12525			K12525
			K00872	WH5701_12603_Homoserine_k		K00872	SYNCC9605_RS05215_homoser		K00872	PCC_0872_Homose		K00872	PCKR_849_homoserine_kin
			K02204			K02204			K02204			K02204
			K02203			K02203			K02203			K02203
			K01733	WH5701_02714_threonine_sy,WH5701_09455_threonine_sy		K01733	SYNCC9605_RS13385_threoni		K01733	PCC_0403_threon		K01733	PCKR_397_threonine_synt
	Cysteine and methionine metabolism	M00021 Cysteine biosynthesis, serine => cysteine [PATH:map01200 map01230 map00270]	K00640	WH5701_03299_serine_O_ace	M00021 Cysteine biosynthesis, serine => cysteine [PATH:map01200 map01230 map00270]	K00640	SYNCC9605_RS00430_serine_	M00021 Cysteine biosynthesis, serine => cysteine [PATH:map01200 map01230 map00270]	K00640		M00021 Cysteine biosynthesis, serine => cysteine [PATH:map01200 map01230 map00270]	K00640		M00021 Cysteine biosynthesis, serine => cysteine [PATH:map01200 map01230 map00270]			M00021 Cysteine biosynthesis, serine => cysteine [PATH:map01200 map01230 map00270]
			K01738	WH5701_03474_cysteine_syn,WH5701_11524_cysteine_syn,WH5701_16665_Cysteine_syn,WH5701_16375_Cysteine_syn		K01738	SYNCC9605_RS09990_cystein,SYNCC9605_RS11810_cystein		K01738	PCC_0298_cystei		K01738	PCKR_292_cysteine_synth
			K12339			K12339			K12339			K12339
			K13034			K13034			K13034			K13034
			K17069			K17069			K17069			K17069
		M00017 Methionine biosynthesis, apartate => homoserine => methionine [PATH:map01230 map00270]			M00017 Methionine biosynthesis, apartate => homoserine => methionine [PATH:map01230 map00270]	K00928	SYNCC9605_RS00365_asparta	M00017 Methionine biosynthesis, apartate => homoserine => methionine [PATH:map01230 map00270]			M00017 Methionine biosynthesis, apartate => homoserine => methionine [PATH:map01230 map00270]			M00017 Methionine biosynthesis, apartate => homoserine => methionine [PATH:map01230 map00270]			M00017 Methionine biosynthesis, apartate => homoserine => methionine [PATH:map01230 map00270]
						K12524
						K12525
						K12526
						K00133	SYNCC9605_RS00345_asparta
						K00003	SYNCC9605_RS09795_homoser
						K12524
						K12525
						K00651	SYNCC9605_RS08985_homoser
						K01739	SYNCC9605_RS09985_cystath
						K01760
						K00548	SYNCC9605_RS06795_methion
						K00549
		M00034 Methionine salvage pathway [PATH:map00270]	K00789	WH5701_05975_S_adenosylme	M00034 Methionine salvage pathway [PATH:map00270]	K00789	SYNCC9605_RS02340_S_adeno	M00034 Methionine salvage pathway [PATH:map00270]			M00034 Methionine salvage pathway [PATH:map00270]			M00034 Methionine salvage pathway [PATH:map00270]			M00034 Methionine salvage pathway [PATH:map00270]
			K01611	WH5701_05760_S_adenosylme		K01611	SYNCC9605_RS01975_adenosy
			K00797	WH5701_03855_spermidine_s,WH5701_09685_putative_spe		K00797	SYNCC9605_RS12880_spermid
			K01243			K01243	SYNCC9605_RS00820_5methyl
			K18284			K18284
			K01244			K01244
			K00899			K00899
			K00772	WH5701_13175_5methylthioa		K00772	SYNCC9605_RS06985_methylt
			K08963	WH5701_15771_translation_		K08963	SYNCC9605_RS02490_S_methy
			K16054			K16054
			K08964	WH5701_06166_hypothetical		K08964	SYNCC9605_RS02485_methylt
			K09880	WH5701_06161_23_diketo_5_		K09880	SYNCC9605_RS02480_aciredu
			K08965			K08965
			K08966			K08966
			K08967	WH5701_06211_methionine_s		K08967	SYNCC9605_RS10095_aciredu
			K00815			K00815
			K08969			K08969
			K00832			K00832
			K00838			K00838
		M00035 Methionine degradation [PATH:map00270]	K00789	WH5701_05975_S_adenosylme	M00035 Methionine degradation [PATH:map00270]	K00789	SYNCC9605_RS02340_S_adeno	M00035 Methionine degradation [PATH:map00270]			M00035 Methionine degradation [PATH:map00270]	K00789	PCKR_618_S_adenosylmeth	M00035 Methionine degradation [PATH:map00270]			M00035 Methionine degradation [PATH:map00270]
			K00558			K00558						K00558
			K17398			K17398						K17398
			K17399			K17399						K17399
			K01251	WH5701_03399_S_adenosyl_L		K01251	SYNCC9605_RS00530_adenosy					K01251	PCKR_450_S_adenosyl_L_h
			K01697			K01697						K01697
			K10150			K10150						K10150
		M00368 Ethylene biosynthesis, methionine => ethylene [PATH:map00270]	K00789	WH5701_05975_S_adenosylme	M00368 Ethylene biosynthesis, methionine => ethylene [PATH:map00270]	K00789	SYNCC9605_RS02340_S_adeno	M00368 Ethylene biosynthesis, methionine => ethylene [PATH:map00270]			M00368 Ethylene biosynthesis, methionine => ethylene [PATH:map00270]	K00789	PCKR_618_S_adenosylmeth	M00368 Ethylene biosynthesis, methionine => ethylene [PATH:map00270]			M00368 Ethylene biosynthesis, methionine => ethylene [PATH:map00270]
			K01762			K01762						K01762
			K20772			K20772						K20772
			K05933			K05933						K05933
	Branched-chain amino acid metabolism	M00019 Valine/isoleucine biosynthesis, pyruvate => valine / 2-oxobutanoate => isoleucine [PATH:map01210 map01230 map00290]	K01652	WH5701_11894_acetolactate	M00019 Valine/isoleucine biosynthesis, pyruvate => valine / 2-oxobutanoate => isoleucine [PATH:map01210 map01230 map00290]	K01652	SYNCC9605_RS02645_acetola,SYNCC9605_RS03660_acetola	M00019 Valine/isoleucine biosynthesis, pyruvate => valine / 2-oxobutanoate => isoleucine [PATH:map01210 map01230 map00290]	K01652	PCC_0892_acetol	M00019 Valine/isoleucine biosynthesis, pyruvate => valine / 2-oxobutanoate => isoleucine [PATH:map01210 map01230 map00290]	K01652	PCKR_877_acetolactate_s	M00019 Valine/isoleucine biosynthesis, pyruvate => valine / 2-oxobutanoate => isoleucine [PATH:map01210 map01230 map00290]			M00019 Valine/isoleucine biosynthesis, pyruvate => valine / 2-oxobutanoate => isoleucine [PATH:map01210 map01230 map00290]
			K01653	WH5701_14401_acetolactate		K01653	SYNCC9605_RS09955_acetola		K01653	PCC_0030_acetol		K01653	PCKR_031_acetolactate_s
			K11258			K11258			K11258			K11258
			K00053	WH5701_07316_Acetohydroxy		K00053	SYNCC9605_RS04240_ketol_a		K00053	PCC_0075_Acetoh		K00053	PCKR_103_acetohydroxy_a
			K01687	WH5701_13785_dihydroxy_ac		K01687	SYNCC9605_RS06315_dihydro		K01687	PCC_0272_dihydr		K01687	PCKR_265_dihydroxy_acid
			K00826	WH5701_03494_aminotransfe,WH5701_13035_branched_cha,WH5701_16305_branched_cha		K00826	SYNCC9605_RS06800_branche		K00826	PCC_0148_branch		K00826	PCKR_144_branched_chain
		M00535 Isoleucine biosynthesis, pyruvate => 2-oxobutanoate [PATH:map01210 map01230 map00290]	K09011		M00535 Isoleucine biosynthesis, pyruvate => 2-oxobutanoate [PATH:map01210 map01230 map00290]	K09011		M00535 Isoleucine biosynthesis, pyruvate => 2-oxobutanoate [PATH:map01210 map01230 map00290]	K09011		M00535 Isoleucine biosynthesis, pyruvate => 2-oxobutanoate [PATH:map01210 map01230 map00290]	K09011		M00535 Isoleucine biosynthesis, pyruvate => 2-oxobutanoate [PATH:map01210 map01230 map00290]			M00535 Isoleucine biosynthesis, pyruvate => 2-oxobutanoate [PATH:map01210 map01230 map00290]
			K01703	WH5701_01455_isopropylmal		K01703	SYNCC9605_RS01275_3_isopr		K01703	PCC_0519_isopro		K01703	PCKR_511_isopropylmalat
			K01704	WH5701_01450_3_isopropylm		K01704	SYNCC9605_RS01280_isoprop		K01704	PCC_0520_3_isop		K01704	PCKR_512_3_isopropylmal
			K00052	WH5701_09500_3_isopropylm		K00052	SYNCC9605_RS09315_3_isopr		K00052			K00052
		M00570 Isoleucine biosynthesis, threonine => 2-oxobutanoate => isoleucine [PATH:map01230 map00290]	K17989		M00570 Isoleucine biosynthesis, threonine => 2-oxobutanoate => isoleucine [PATH:map01230 map00290]	K17989		M00570 Isoleucine biosynthesis, threonine => 2-oxobutanoate => isoleucine [PATH:map01230 map00290]	K17989		M00570 Isoleucine biosynthesis, threonine => 2-oxobutanoate => isoleucine [PATH:map01230 map00290]	K17989		M00570 Isoleucine biosynthesis, threonine => 2-oxobutanoate => isoleucine [PATH:map01230 map00290]			M00570 Isoleucine biosynthesis, threonine => 2-oxobutanoate => isoleucine [PATH:map01230 map00290]
			K01754	WH5701_13295_threonine_de,WH5701_00010_threonine_de		K01754	SYNCC9605_RS07180_PLP_dep		K01754	PCC_0174_threon		K01754	PCKR_167_threonine_dehy
			K01652	WH5701_11894_acetolactate		K01652	SYNCC9605_RS02645_acetola,SYNCC9605_RS03660_acetola		K01652	PCC_0892_acetol		K01652	PCKR_877_acetolactate_s
			K01653	WH5701_14401_acetolactate		K01653	SYNCC9605_RS09955_acetola		K01653	PCC_0030_acetol		K01653	PCKR_031_acetolactate_s
			K11258			K11258			K11258			K11258
			K00053	WH5701_07316_Acetohydroxy		K00053	SYNCC9605_RS04240_ketol_a		K00053	PCC_0075_Acetoh		K00053	PCKR_103_acetohydroxy_a
			K01687	WH5701_13785_dihydroxy_ac		K01687	SYNCC9605_RS06315_dihydro		K01687	PCC_0272_dihydr		K01687	PCKR_265_dihydroxy_acid
			K00826	WH5701_03494_aminotransfe,WH5701_13035_branched_cha,WH5701_16305_branched_cha		K00826	SYNCC9605_RS06800_branche		K00826	PCC_0148_branch		K00826	PCKR_144_branched_chain
		M00432 Leucine biosynthesis, 2-oxoisovalerate => 2-oxoisocaproate [PATH:map01210 map01230 map00290]	K01649	WH5701_08109_2_isopropylm	M00432 Leucine biosynthesis, 2-oxoisovalerate => 2-oxoisocaproate [PATH:map01210 map01230 map00290]	K01649	SYNCC9605_RS09705_2_isopr	M00432 Leucine biosynthesis, 2-oxoisovalerate => 2-oxoisocaproate [PATH:map01210 map01230 map00290]	K01649	PCC_0776_2_isop	M00432 Leucine biosynthesis, 2-oxoisovalerate => 2-oxoisocaproate [PATH:map01210 map01230 map00290]	K01649	PCKR_759_2_isopropylmal	M00432 Leucine biosynthesis, 2-oxoisovalerate => 2-oxoisocaproate [PATH:map01210 map01230 map00290]			M00432 Leucine biosynthesis, 2-oxoisovalerate => 2-oxoisocaproate [PATH:map01210 map01230 map00290]
			K01702			K01702			K01702			K01702
			K01703	WH5701_01455_isopropylmal		K01703	SYNCC9605_RS01275_3_isopr		K01703	PCC_0519_isopro		K01703	PCKR_511_isopropylmalat
			K01704	WH5701_01450_3_isopropylm		K01704	SYNCC9605_RS01280_isoprop		K01704	PCC_0520_3_isop		K01704	PCKR_512_3_isopropylmal
			K00052	WH5701_09500_3_isopropylm		K00052	SYNCC9605_RS09315_3_isopr		K00052			K00052
	Lysine metabolism	M00016 Lysine biosynthesis, succinyl-DAP pathway, aspartate => lysine [PATH:map01230 map00300]	K00928	WH5701_03079_aspartate_ki	M00016 Lysine biosynthesis, succinyl-DAP pathway, aspartate => lysine [PATH:map01230 map00300]	K00928	SYNCC9605_RS00365_asparta	M00016 Lysine biosynthesis, succinyl-DAP pathway, aspartate => lysine [PATH:map01230 map00300]	K00928	PCC_0444_aspart	M00016 Lysine biosynthesis, succinyl-DAP pathway, aspartate => lysine [PATH:map01230 map00300]	K00928	PCKR_441_aspartate_kina	M00016 Lysine biosynthesis, succinyl-DAP pathway, aspartate => lysine [PATH:map01230 map00300]			M00016 Lysine biosynthesis, succinyl-DAP pathway, aspartate => lysine [PATH:map01230 map00300]
			K12524			K12524			K12524			K12524
			K12525			K12525			K12525			K12525
			K12526			K12526			K12526			K12526
			K00133	WH5701_03034_aspartate_se		K00133	SYNCC9605_RS00345_asparta		K00133	PCC_0439_aspart		K00133	PCKR_436_aspartate_semi
			K01714	WH5701_03039_dihydrodipic		K01714	SYNCC9605_RS00350_4_hydro		K01714	PCC_0440_dihydr		K01714	PCKR_437_dihydrodipicol
			K00215	WH5701_07186_dihydrodipic,WH5701_16285_dihydrodipic		K00215	SYNCC9605_RS09145_4_hydro		K00215	PCC_0806_dihydr		K00215	PCKR_790_dihydrodipicol
			K00674			K00674			K00674			K00674
			K00821	WH5701_07406_acetylornith		K00821	SYNCC9605_RS14265_hypothe		K00821	PCC_0092_acetyl		K00821	PCKR_086_acetylornithin
			K14267			K14267			K14267			K14267
			K01439			K01439			K01439			K01439
			K01778	WH5701_13100_diaminopimel		K01778	SYNCC9605_RS06875_diamino		K01778	PCC_0153_Diamin		K01778	PCKR_150_diaminopimelat
			K01586	WH5701_10355_diaminopimel		K01586	SYNCC9605_RS08135_diamino,SYNCC9605_RS12495_diamino		K01586	PCC_0794_diamin		K01586	PCKR_779_diaminopimelat
			K12526			K12526			K12526			K12526
		M00526 Lysine biosynthesis, DAP dehydrogenase pathway, aspartate => lysine [PATH:map01230 map00300]	K00928	WH5701_03079_aspartate_ki	M00526 Lysine biosynthesis, DAP dehydrogenase pathway, aspartate => lysine [PATH:map01230 map00300]	K00928	SYNCC9605_RS00365_asparta	M00526 Lysine biosynthesis, DAP dehydrogenase pathway, aspartate => lysine [PATH:map01230 map00300]	K00928	PCC_0444_aspart	M00526 Lysine biosynthesis, DAP dehydrogenase pathway, aspartate => lysine [PATH:map01230 map00300]	K00928	PCKR_441_aspartate_kina	M00526 Lysine biosynthesis, DAP dehydrogenase pathway, aspartate => lysine [PATH:map01230 map00300]			M00526 Lysine biosynthesis, DAP dehydrogenase pathway, aspartate => lysine [PATH:map01230 map00300]
			K12524			K12524			K12524			K12524
			K12525			K12525			K12525			K12525
			K12526			K12526			K12526			K12526
			K00133	WH5701_03034_aspartate_se		K00133	SYNCC9605_RS00345_asparta		K00133	PCC_0439_aspart		K00133	PCKR_436_aspartate_semi
			K01714	WH5701_03039_dihydrodipic		K01714	SYNCC9605_RS00350_4_hydro		K01714	PCC_0440_dihydr		K01714	PCKR_437_dihydrodipicol
			K00215	WH5701_07186_dihydrodipic,WH5701_16285_dihydrodipic		K00215	SYNCC9605_RS09145_4_hydro		K00215	PCC_0806_dihydr		K00215	PCKR_790_dihydrodipicol
			K03340			K03340			K03340			K03340
			K01586	WH5701_10355_diaminopimel		K01586	SYNCC9605_RS08135_diamino,SYNCC9605_RS12495_diamino		K01586	PCC_0794_diamin		K01586	PCKR_779_diaminopimelat
			K12526			K12526			K12526			K12526
		M00527 Lysine biosynthesis, DAP aminotransferase pathway, aspartate => lysine [PATH:map01230 map00300]	K00928	WH5701_03079_aspartate_ki	M00527 Lysine biosynthesis, DAP aminotransferase pathway, aspartate => lysine [PATH:map01230 map00300]	K00928	SYNCC9605_RS00365_asparta	M00527 Lysine biosynthesis, DAP aminotransferase pathway, aspartate => lysine [PATH:map01230 map00300]	K00928	PCC_0444_aspart	M00527 Lysine biosynthesis, DAP aminotransferase pathway, aspartate => lysine [PATH:map01230 map00300]	K00928	PCKR_441_aspartate_kina	M00527 Lysine biosynthesis, DAP aminotransferase pathway, aspartate => lysine [PATH:map01230 map00300]			M00527 Lysine biosynthesis, DAP aminotransferase pathway, aspartate => lysine [PATH:map01230 map00300]
			K12524			K12524			K12524			K12524
			K12525			K12525			K12525			K12525
			K12526			K12526			K12526			K12526
			K00133	WH5701_03034_aspartate_se		K00133	SYNCC9605_RS00345_asparta		K00133	PCC_0439_aspart		K00133	PCKR_436_aspartate_semi
			K01714	WH5701_03039_dihydrodipic		K01714	SYNCC9605_RS00350_4_hydro		K01714	PCC_0440_dihydr		K01714	PCKR_437_dihydrodipicol
			K00215	WH5701_07186_dihydrodipic,WH5701_16285_dihydrodipic		K00215	SYNCC9605_RS09145_4_hydro		K00215	PCC_0806_dihydr		K00215	PCKR_790_dihydrodipicol
			K10206	WH5701_01085_aspartate_am,WH5701_00250_aspartate_am		K10206	SYNCC9605_RS01555_LL_diam		K10206	PCC_0549_aspart		K10206	PCKR_535_aspartate_amin
			K01778	WH5701_13100_diaminopimel		K01778	SYNCC9605_RS06875_diamino		K01778	PCC_0153_Diamin		K01778	PCKR_150_diaminopimelat
			K01586	WH5701_10355_diaminopimel		K01586	SYNCC9605_RS08135_diamino,SYNCC9605_RS12495_diamino		K01586	PCC_0794_diamin		K01586	PCKR_779_diaminopimelat
			K12526			K12526			K12526			K12526
	Arginine and proline metabolism	M00015 Proline biosynthesis, glutamate => proline [PATH:map01230 map00330]	K00931	WH5701_09510_gamma_glutam,WH5701_00345_Glutamate_5_	M00015 Proline biosynthesis, glutamate => proline [PATH:map01230 map00330]	K00931	SYNCC9605_RS09325_glutama	M00015 Proline biosynthesis, glutamate => proline [PATH:map01230 map00330]	K00931	PCC_0110_gamma_	M00015 Proline biosynthesis, glutamate => proline [PATH:map01230 map00330]	K00931	PCKR_068_gamma_glutamyl	M00015 Proline biosynthesis, glutamate => proline [PATH:map01230 map00330]			M00015 Proline biosynthesis, glutamate => proline [PATH:map01230 map00330]
			K00147	WH5701_12578_gamma_glutam		K00147	SYNCC9605_RS05190_gamma_g		K00147	PCC_0869_gamma_		K00147	PCKR_852_gamma_glutamyl
			K12657			K12657			K12657			K12657
			K00286	WH5701_06261_Delta_1_pyrr		K00286	SYNCC9605_RS10105_pyrroli		K00286			K00286
		M00028 Ornithine biosynthesis, glutamate => ornithine [PATH:map01210 map01230 map00220]	K00618		M00028 Ornithine biosynthesis, glutamate => ornithine [PATH:map01210 map01230 map00220]	K00618		M00028 Ornithine biosynthesis, glutamate => ornithine [PATH:map01210 map01230 map00220]			M00028 Ornithine biosynthesis, glutamate => ornithine [PATH:map01210 map01230 map00220]			M00028 Ornithine biosynthesis, glutamate => ornithine [PATH:map01210 map01230 map00220]			M00028 Ornithine biosynthesis, glutamate => ornithine [PATH:map01210 map01230 map00220]
			K00619			K00619
			K14681			K14681
			K14682			K14682
			K00620	WH5701_04955_bifunctional		K00620	SYNCC9605_RS12420_bifunct
			K22477			K22477
			K22478			K22478
			K00930	WH5701_12044_acetylglutam,WH5701_00360_acetylglutam		K00930	SYNCC9605_RS03495_acetylg
			K22478			K22478
			K00145	WH5701_13160_N_acetyl_gam		K00145	SYNCC9605_RS06970_N_acety
			K12659			K12659
			K00818			K00818
			K00821	WH5701_07406_acetylornith		K00821	SYNCC9605_RS14265_hypothe
			K01438			K01438
			K14677			K14677
			K00620	WH5701_04955_bifunctional		K00620	SYNCC9605_RS12420_bifunct
		M00844 Arginine biosynthesis, ornithine => arginine [PATH:map00220]	K00611	WH5701_14691_Aspartate_an	M00844 Arginine biosynthesis, ornithine => arginine [PATH:map00220]	K00611	SYNCC9605_RS04665_ornithi	M00844 Arginine biosynthesis, ornithine => arginine [PATH:map00220]	K00611	PCC_0130_Aspart	M00844 Arginine biosynthesis, ornithine => arginine [PATH:map00220]	K00611	PCKR_038_aspartate_and_	M00844 Arginine biosynthesis, ornithine => arginine [PATH:map00220]			M00844 Arginine biosynthesis, ornithine => arginine [PATH:map00220]
			K01940	WH5701_02644_Argininosucc		K01940	SYNCC9605_RS13315_arginin		K01940			K01940
			K01755	WH5701_02779_argininosucc		K01755	SYNCC9605_RS00075_arginin		K01755			K01755
			K14681			K14681			K14681			K14681
		M00029 Urea cycle [PATH:map01230 map00220]	K01948		M00029 Urea cycle [PATH:map01230 map00220]	K01948		M00029 Urea cycle [PATH:map01230 map00220]			M00029 Urea cycle [PATH:map01230 map00220]			M00029 Urea cycle [PATH:map01230 map00220]			M00029 Urea cycle [PATH:map01230 map00220]
			K00611	WH5701_14691_Aspartate_an		K00611	SYNCC9605_RS04665_ornithi
			K01940	WH5701_02644_Argininosucc		K01940	SYNCC9605_RS13315_arginin
			K01755	WH5701_02779_argininosucc		K01755	SYNCC9605_RS00075_arginin
			K14681			K14681
			K01476			K01476
	Histidine metabolism	M00026 Histidine biosynthesis, PRPP => histidine [PATH:map01230 map00340]	K00765	WH5701_11084_ATP_phosphor	M00026 Histidine biosynthesis, PRPP => histidine [PATH:map01230 map00340]	K00765	SYNCC9605_RS04870_ATP_pho	M00026 Histidine biosynthesis, PRPP => histidine [PATH:map01230 map00340]			M00026 Histidine biosynthesis, PRPP => histidine [PATH:map01230 map00340]			M00026 Histidine biosynthesis, PRPP => histidine [PATH:map01230 map00340]			M00026 Histidine biosynthesis, PRPP => histidine [PATH:map01230 map00340]
			K02502	WH5701_13225_HistidinetRN		K02502	SYNCC9605_RS07040_ATP_pho
			K01523			K01523
			K01496			K01496
			K11755	WH5701_11609_histidine_bi		K11755	SYNCC9605_RS05065_bifunct
			K14152			K14152
			K01814	WH5701_09580_Phosphoribos		K01814	SYNCC9605_RS09370_1_5_pho
			K02501	WH5701_08049_Glutamine_am		K02501	SYNCC9605_RS09740_imidazo
			K02500	WH5701_06726_Imidazole_gl		K02500	SYNCC9605_RS04095_imidazo
			K01663			K01663
			K01693	WH5701_04550_imidazolegly		K01693	SYNCC9605_RS01090_imidazo
			K00817	WH5701_05320_Aminotransfe		K00817	SYNCC9605_RS12240_histidi
			K04486			K04486
			K05602			K05602
			K18649			K18649
			K01089			K01089
			K00817	WH5701_05320_Aminotransfe		K00817	SYNCC9605_RS12240_histidi
			K00013	WH5701_15466_histidinol_d		K00013	SYNCC9605_RS10335_histidi
			K14152			K14152
	Aromatic amino acid metabolism	M00022 Shikimate pathway, phosphoenolpyruvate + erythrose-4P => chorismate [PATH:map01230 map00400]	K01626	WH5701_02569_3_deoxy_7_ph	M00022 Shikimate pathway, phosphoenolpyruvate + erythrose-4P => chorismate [PATH:map01230 map00400]	K01626	SYNCC9605_RS13250_phospho	M00022 Shikimate pathway, phosphoenolpyruvate + erythrose-4P => chorismate [PATH:map01230 map00400]	K01626	PCC_0391_3_deox	M00022 Shikimate pathway, phosphoenolpyruvate + erythrose-4P => chorismate [PATH:map01230 map00400]	K01626	PCKR_387_3_deoxy_7_phos	M00022 Shikimate pathway, phosphoenolpyruvate + erythrose-4P => chorismate [PATH:map01230 map00400]			M00022 Shikimate pathway, phosphoenolpyruvate + erythrose-4P => chorismate [PATH:map01230 map00400]
			K03856			K03856			K03856			K03856
			K13853			K13853			K13853			K13853
			K01735	WH5701_13400_3_dehydroqui		K01735	SYNCC9605_RS07270_3_dehyd		K01735	PCC_0121_3_dehy		K01735	PCKR_056_3_dehydroquina
			K13829			K13829			K13829			K13829
			K03785			K03785			K03785			K03785
			K03786	WH5701_06201_3_dehydroqui		K03786	SYNCC9605_RS02555_3_dehyd		K03786			K03786
			K00014	WH5701_02624_shikimate_qu		K00014	SYNCC9605_RS13295_shikima		K00014	PCC_0397_shikim		K00014	PCKR_392_shikimate_quin
			K13832			K13832			K13832			K13832
			K13830			K13830			K13830			K13830
			K00891	WH5701_00610_shikimate_ki		K00891	SYNCC9605_RS11710_shikima		K00891	PCC_0289_shikim		K00891	PCKR_282_shikimate_kina
			K13829			K13829			K13829			K13829
			K00800	WH5701_12833_3_phosphoshi,WH5701_16725_3_phosphoshi		K00800	SYNCC9605_RS05685_3_phosp		K00800			K00800
			K13830			K13830			K13830			K13830
			K01736	WH5701_01130_chorismate_s		K01736	SYNCC9605_RS01520_chorism		K01736	PCC_0546_choris		K01736	PCKR_533_chorismate_syn
		M00023 Tryptophan biosynthesis, chorismate => tryptophan [PATH:map01230 map00400]	K01657	WH5701_05790_Anthranilate	M00023 Tryptophan biosynthesis, chorismate => tryptophan [PATH:map01230 map00400]	K01657	SYNCC9605_RS02005_anthran	M00023 Tryptophan biosynthesis, chorismate => tryptophan [PATH:map01230 map00400]			M00023 Tryptophan biosynthesis, chorismate => tryptophan [PATH:map01230 map00400]			M00023 Tryptophan biosynthesis, chorismate => tryptophan [PATH:map01230 map00400]			M00023 Tryptophan biosynthesis, chorismate => tryptophan [PATH:map01230 map00400]
			K01658	WH5701_05330_glutamine_am		K01658	SYNCC9605_RS12220_aminode
			K13503			K13503
			K13501			K13501
			K01656			K01656
			K00766	WH5701_08499_putative_Ant		K00766	SYNCC9605_RS05790_anthran
			K13497			K13497
			K01817	WH5701_02289_hypothetical,WH5701_11419_Phosphoribos		K01817	SYNCC9605_RS03735_phospho
			K01656			K01656
			K01609	WH5701_07431_indole_3_gly		K01609	SYNCC9605_RS04400_indole_
			K13498			K13498
			K13501			K13501
			K01695	WH5701_11709_tryptophan_s		K01695	SYNCC9605_RS04995_tryptop
			K01696	WH5701_00960_tryptophan_s		K01696	SYNCC9605_RS12080_tryptop
			K06001			K06001
			K01694			K01694
		M00024 Phenylalanine biosynthesis, chorismate => phenylalanine [PATH:map01230 map00400]	K01850		M00024 Phenylalanine biosynthesis, chorismate => phenylalanine [PATH:map01230 map00400]	K01850		M00024 Phenylalanine biosynthesis, chorismate => phenylalanine [PATH:map01230 map00400]	K01850		M00024 Phenylalanine biosynthesis, chorismate => phenylalanine [PATH:map01230 map00400]	K01850		M00024 Phenylalanine biosynthesis, chorismate => phenylalanine [PATH:map01230 map00400]			M00024 Phenylalanine biosynthesis, chorismate => phenylalanine [PATH:map01230 map00400]
			K04092			K04092			K04092			K04092
			K14187			K14187			K14187			K14187
			K04093			K04093			K04093			K04093
			K04516			K04516			K04516			K04516
			K06208	WH5701_07621_chorismate_m		K06208	SYNCC9605_RS02965_chorism		K06208	PCC_0732_choris		K06208	PCKR_715_chorismate_mut
			K06209			K06209			K06209			K06209
			K13853			K13853			K13853			K13853
			K01713			K01713			K01713			K01713
			K04518	WH5701_01060_Prephenate_d		K04518	SYNCC9605_RS01580_chorism		K04518	PCC_0551_Prephe		K04518	PCKR_537_Prephenate_deh
			K05359			K05359			K05359			K05359
			K14170			K14170			K14170			K14170
			K00832			K00832			K00832			K00832
			K00838			K00838			K00838			K00838
		M00025 Tyrosine biosynthesis, chorismate => tyrosine [PATH:map01230 map00400]	K01850		M00025 Tyrosine biosynthesis, chorismate => tyrosine [PATH:map01230 map00400]	K01850		M00025 Tyrosine biosynthesis, chorismate => tyrosine [PATH:map01230 map00400]	K01850		M00025 Tyrosine biosynthesis, chorismate => tyrosine [PATH:map01230 map00400]	K01850		M00025 Tyrosine biosynthesis, chorismate => tyrosine [PATH:map01230 map00400]			M00025 Tyrosine biosynthesis, chorismate => tyrosine [PATH:map01230 map00400]
			K04092			K04092			K04092			K04092
			K14170			K14170			K14170			K14170
			K04093			K04093			K04093			K04093
			K04516			K04516			K04516			K04516
			K06208	WH5701_07621_chorismate_m		K06208	SYNCC9605_RS02965_chorism		K06208	PCC_0732_choris		K06208	PCKR_715_chorismate_mut
			K06209			K06209			K06209			K06209
			K13853			K13853			K13853			K13853
			K00210			K00210			K00210			K00210
			K04517			K04517			K04517			K04517
			K14187			K14187			K14187			K14187
			K00815			K00815			K00815			K00815
			K00832			K00832			K00832			K00832
			K00838			K00838			K00838			K00838
		M00040 Tyrosine biosynthesis, prephanate => pretyrosine => tyrosine [PATH:map01230 map00400]	K00832		M00040 Tyrosine biosynthesis, prephanate => pretyrosine => tyrosine [PATH:map01230 map00400]	K00832		M00040 Tyrosine biosynthesis, prephanate => pretyrosine => tyrosine [PATH:map01230 map00400]	K00832		M00040 Tyrosine biosynthesis, prephanate => pretyrosine => tyrosine [PATH:map01230 map00400]	K00832		M00040 Tyrosine biosynthesis, prephanate => pretyrosine => tyrosine [PATH:map01230 map00400]			M00040 Tyrosine biosynthesis, prephanate => pretyrosine => tyrosine [PATH:map01230 map00400]
			K15849			K15849			K15849			K15849
			K00220			K00220			K00220			K00220
			K15226	WH5701_05720_prephenate_d		K15226	SYNCC9605_RS01935_arogena		K15226	PCC_0604_prephe		K15226	PCKR_591_prephenate_deh
			K15227			K15227			K15227			K15227
	Other amino acid metabolism	M00027 GABA (gamma-Aminobutyrate) shunt [PATH:map00250]	K01580	WH5701_08429_glutamate_de	M00027 GABA (gamma-Aminobutyrate) shunt [PATH:map00250]			M00027 GABA (gamma-Aminobutyrate) shunt [PATH:map00250]			M00027 GABA (gamma-Aminobutyrate) shunt [PATH:map00250]			M00027 GABA (gamma-Aminobutyrate) shunt [PATH:map00250]			M00027 GABA (gamma-Aminobutyrate) shunt [PATH:map00250]
			K13524
			K07250
			K00823
			K16871
			K00135
			K00139
	Cofactor and vitamin biosynthesis	M00127 Thiamine biosynthesis, AIR => thiamine-P/thiamine-2P [PATH:map00730]	K03147	WH5701_01630_Thiamine_bio,WH5701_01635_thiamine_bio	M00127 Thiamine biosynthesis, AIR => thiamine-P/thiamine-2P [PATH:map00730]	K03147	SYNCC9605_RS00635_phospho	M00127 Thiamine biosynthesis, AIR => thiamine-P/thiamine-2P [PATH:map00730]			M00127 Thiamine biosynthesis, AIR => thiamine-P/thiamine-2P [PATH:map00730]			M00127 Thiamine biosynthesis, AIR => thiamine-P/thiamine-2P [PATH:map00730]			M00127 Thiamine biosynthesis, AIR => thiamine-P/thiamine-2P [PATH:map00730]
			K00877			K00877
			K00941			K00941
			K14153			K14153
			K00878			K00878
			K14154			K14154
			K00788	WH5701_14536_thiamine_pho		K00788	SYNCC9605_RS04525_thiamin
			K14153			K14153
			K14154			K14154
			K00946	WH5701_02849_putative_thi		K00946	SYNCC9605_RS00155_thiamin
		M00125 Riboflavin biosynthesis, GTP => riboflavin/FMN/FAD [PATH:map00740]	K01497		M00125 Riboflavin biosynthesis, GTP => riboflavin/FMN/FAD [PATH:map00740]	K01497		M00125 Riboflavin biosynthesis, GTP => riboflavin/FMN/FAD [PATH:map00740]			M00125 Riboflavin biosynthesis, GTP => riboflavin/FMN/FAD [PATH:map00740]			M00125 Riboflavin biosynthesis, GTP => riboflavin/FMN/FAD [PATH:map00740]			M00125 Riboflavin biosynthesis, GTP => riboflavin/FMN/FAD [PATH:map00740]
			K14652	WH5701_13165_bifunctional		K14652	SYNCC9605_RS06975_bifunct
			K01498			K01498
			K00082			K00082
			K11752	WH5701_14601_riboflavin_b		K11752	SYNCC9605_RS04645_bifunct
			K20860			K20860
			K20861			K20861
			K20862			K20862
			K21063			K21063
			K21064			K21064
			K02858			K02858
			K14652	WH5701_13165_bifunctional		K14652	SYNCC9605_RS06975_bifunct
			K00794	WH5701_03104_riboflavin_s		K00794	SYNCC9605_RS00395_67_dime
			K00793	WH5701_07721_riboflavin_s		K00793	SYNCC9605_RS03075_ribofla
			K00861			K00861
			K20884			K20884
			K00953			K00953
			K11753	WH5701_14546_putative_rib		K11753	SYNCC9605_RS04535_bifunct
		M00115 NAD biosynthesis, aspartate => NAD [PATH:map00760]	K00278	WH5701_00555_Fumarate_red	M00115 NAD biosynthesis, aspartate => NAD [PATH:map00760]	K00278	SYNCC9605_RS11655_L_aspar	M00115 NAD biosynthesis, aspartate => NAD [PATH:map00760]			M00115 NAD biosynthesis, aspartate => NAD [PATH:map00760]			M00115 NAD biosynthesis, aspartate => NAD [PATH:map00760]			M00115 NAD biosynthesis, aspartate => NAD [PATH:map00760]
			K03517	WH5701_09780_Quinolinate_		K03517	SYNCC9605_RS07300_quinoli
			K00767	WH5701_05215_Nicotinate_n		K00767	SYNCC9605_RS12250_nicotin
			K00969	WH5701_15201_nicotinic_ac		K00969	SYNCC9605_RS10880_nicotin
			K06210			K06210
			K01916			K01916
			K01950	WH5701_15206_putative_glu		K01950	SYNCC9605_RS10885_NAD+_sy
		M00119 Pantothenate biosynthesis, valine/L-aspartate => pantothenate [PATH:map00770]	K00826	WH5701_03494_aminotransfe,WH5701_13035_branched_cha,WH5701_16305_branched_cha	M00119 Pantothenate biosynthesis, valine/L-aspartate => pantothenate [PATH:map00770]	K00826	SYNCC9605_RS06800_branche	M00119 Pantothenate biosynthesis, valine/L-aspartate => pantothenate [PATH:map00770]			M00119 Pantothenate biosynthesis, valine/L-aspartate => pantothenate [PATH:map00770]			M00119 Pantothenate biosynthesis, valine/L-aspartate => pantothenate [PATH:map00770]			M00119 Pantothenate biosynthesis, valine/L-aspartate => pantothenate [PATH:map00770]
			K00606	WH5701_07341_Ketopantoate		K00606	SYNCC9605_RS04270_3_methy
			K00077			K00077
			K01579			K01579
			K01918			K01918
			K13799	WH5701_05875_putative_bif		K13799	SYNCC9605_RS02100_cytidyl
		M00120 Coenzyme A biosynthesis, pantothenate => CoA [PATH:map00770]	K00867		M00120 Coenzyme A biosynthesis, pantothenate => CoA [PATH:map00770]	K00867		M00120 Coenzyme A biosynthesis, pantothenate => CoA [PATH:map00770]			M00120 Coenzyme A biosynthesis, pantothenate => CoA [PATH:map00770]			M00120 Coenzyme A biosynthesis, pantothenate => CoA [PATH:map00770]			M00120 Coenzyme A biosynthesis, pantothenate => CoA [PATH:map00770]
			K03525	WH5701_15976_hypothetical		K03525	SYNCC9605_RS11485_transcr
			K09680			K09680
			K01947			K01947
			K01922			K01922
			K21977			K21977
			K01598			K01598
			K13038	WH5701_01160_putative_p_p		K13038	SYNCC9605_RS01485_phospho
			K02318			K02318
			K00954	WH5701_13070_coenzyme_A_b		K00954	SYNCC9605_RS06845_phospho
			K02201			K02201
			K00859			K00859	SYNCC9605_RS12425_dephosp
		M00572 Pimeloyl-ACP biosynthesis, BioC-BioH pathway, malonyl-ACP => pimeloyl-ACP [PATH:map00780]	K02169		M00572 Pimeloyl-ACP biosynthesis, BioC-BioH pathway, malonyl-ACP => pimeloyl-ACP [PATH:map00780]	K02169	SYNCC9605_RS10235_SAM_dep	M00572 Pimeloyl-ACP biosynthesis, BioC-BioH pathway, malonyl-ACP => pimeloyl-ACP [PATH:map00780]	K02169	PCC_0187_biotin	M00572 Pimeloyl-ACP biosynthesis, BioC-BioH pathway, malonyl-ACP => pimeloyl-ACP [PATH:map00780]	K02169	PCKR_178_biotin_biosynt	M00572 Pimeloyl-ACP biosynthesis, BioC-BioH pathway, malonyl-ACP => pimeloyl-ACP [PATH:map00780]			M00572 Pimeloyl-ACP biosynthesis, BioC-BioH pathway, malonyl-ACP => pimeloyl-ACP [PATH:map00780]
			K00647			K00647			K00647			K00647
			K09458	WH5701_01595_3_oxoacyl_ac		K09458	SYNCC9605_RS00645_beta_ke,SYNCC9605_RS11045_3_oxoac		K09458	PCC_0466_3_oxoa		K09458	PCKR_464_3_oxoacyl_acyl
			K00059	WH5701_07809_3_oxoacyl_ac		K00059	SYNCC9605_RS03135_3_oxoac		K00059	PCC_0751_3_oxoa		K00059	PCKR_734_3_oxoacyl_acyl
			K02372	WH5701_14911_3R_hydroxymy		K02372	SYNCC9605_RS10585_beta_hy		K02372	PCC_0710_3R_hyd		K02372	PCKR_694_3R_hydroxymyri
			K00208	WH5701_04540_enoyl_acyl_c		K00208	SYNCC9605_RS01085_enoylac		K00208	PCC_0500_enoyl_		K00208	PCKR_494_enoyl_acyl_car
			K02170			K02170			K02170			K02170
			K09789			K09789			K09789			K09789
			K19560			K19560			K19560			K19560
			K19561			K19561			K19561			K19561
		M00123 Biotin biosynthesis, pimeloyl-ACP/CoA => biotin [PATH:map00780]	K00652	WH5701_15351_putative_8_a	M00123 Biotin biosynthesis, pimeloyl-ACP/CoA => biotin [PATH:map00780]	K00652	SYNCC9605_RS10225_8_amino	M00123 Biotin biosynthesis, pimeloyl-ACP/CoA => biotin [PATH:map00780]	K00652	PCC_0188_putati	M00123 Biotin biosynthesis, pimeloyl-ACP/CoA => biotin [PATH:map00780]	K00652	PCKR_180_putative_8_ami	M00123 Biotin biosynthesis, pimeloyl-ACP/CoA => biotin [PATH:map00780]			M00123 Biotin biosynthesis, pimeloyl-ACP/CoA => biotin [PATH:map00780]
			K00833	WH5701_15376_putative_dia		K00833	SYNCC9605_RS10250_adenosy		K00833			K00833
			K19563			K19563			K19563			K19563
			K01935	WH5701_15366_Dethiobiotin		K01935	SYNCC9605_RS10240_dethiob		K01935			K01935
			K19562			K19562			K19562			K19562
			K01012	WH5701_10370_biotin_synth		K01012	SYNCC9605_RS08150_biotin_		K01012			K01012
		M00573 Biotin biosynthesis, BioI pathway, long-chain-acyl-ACP => pimeloyl-ACP => biotin [PATH:map00780]	K16593		M00573 Biotin biosynthesis, BioI pathway, long-chain-acyl-ACP => pimeloyl-ACP => biotin [PATH:map00780]	K16593		M00573 Biotin biosynthesis, BioI pathway, long-chain-acyl-ACP => pimeloyl-ACP => biotin [PATH:map00780]			M00573 Biotin biosynthesis, BioI pathway, long-chain-acyl-ACP => pimeloyl-ACP => biotin [PATH:map00780]			M00573 Biotin biosynthesis, BioI pathway, long-chain-acyl-ACP => pimeloyl-ACP => biotin [PATH:map00780]			M00573 Biotin biosynthesis, BioI pathway, long-chain-acyl-ACP => pimeloyl-ACP => biotin [PATH:map00780]
			K00652	WH5701_15351_putative_8_a		K00652	SYNCC9605_RS10225_8_amino
			K00833	WH5701_15376_putative_dia		K00833	SYNCC9605_RS10250_adenosy
			K19563			K19563
			K01935	WH5701_15366_Dethiobiotin		K01935	SYNCC9605_RS10240_dethiob
			K01012	WH5701_10370_biotin_synth		K01012	SYNCC9605_RS08150_biotin_
		M00577 Biotin biosynthesis, BioW pathway, pimelate => pimeloyl-CoA => biotin [PATH:map00780]	K01906		M00577 Biotin biosynthesis, BioW pathway, pimelate => pimeloyl-CoA => biotin [PATH:map00780]	K01906		M00577 Biotin biosynthesis, BioW pathway, pimelate => pimeloyl-CoA => biotin [PATH:map00780]			M00577 Biotin biosynthesis, BioW pathway, pimelate => pimeloyl-CoA => biotin [PATH:map00780]			M00577 Biotin biosynthesis, BioW pathway, pimelate => pimeloyl-CoA => biotin [PATH:map00780]			M00577 Biotin biosynthesis, BioW pathway, pimelate => pimeloyl-CoA => biotin [PATH:map00780]
			K00652	WH5701_15351_putative_8_a		K00652	SYNCC9605_RS10225_8_amino
			K00833	WH5701_15376_putative_dia		K00833	SYNCC9605_RS10250_adenosy
			K19563			K19563
			K01935	WH5701_15366_Dethiobiotin		K01935	SYNCC9605_RS10240_dethiob
			K01012	WH5701_10370_biotin_synth		K01012	SYNCC9605_RS08150_biotin_
		M00126 Tetrahydrofolate biosynthesis, GTP => THF [PATH:map00790 map00670]	K01495	WH5701_11424_GTP_cyclohyd	M00126 Tetrahydrofolate biosynthesis, GTP => THF [PATH:map00790 map00670]			M00126 Tetrahydrofolate biosynthesis, GTP => THF [PATH:map00790 map00670]	K01495	PCC_0898_GTP_cy	M00126 Tetrahydrofolate biosynthesis, GTP => THF [PATH:map00790 map00670]	K01495	PCKR_883_GTP_cyclohydro	M00126 Tetrahydrofolate biosynthesis, GTP => THF [PATH:map00790 map00670]			M00126 Tetrahydrofolate biosynthesis, GTP => THF [PATH:map00790 map00670]
			K09007						K09007			K09007
			K22391						K22391			K22391
			K01077						K01077			K01077
			K01113						K01113			K01113
			K08310						K08310			K08310
			K19965						K19965			K19965
			K13939						K13939			K13939
			K13940						K13940			K13940
			K01633	WH5701_12583_possible_dih					K01633	PCC_0870_possib		K01633	PCKR_851_putative_dihyd
			K00950	WH5701_04495_possible_2_a					K00950	PCC_0499_possib		K00950	PCKR_493_putative_2_ami
			K00796	WH5701_07151_dihydroptero					K00796	PCC_0808_dihydr		K00796	PCKR_792_dihydropteroat
			K01633	WH5701_12583_possible_dih					K01633	PCC_0870_possib		K01633	PCKR_851_putative_dihyd
			K13941						K13941			K13941
			K11754	WH5701_07401_putuative_bi					K11754	PCC_0093_putati		K11754	PCKR_085_putative_bifun
			K20457						K20457			K20457
			K00287						K00287			K00287
			K13998						K13998			K13998
		M00841 Tetrahydrofolate biosynthesis, mediated by PTPS, GTP => THF [PATH:map00790]	K01495	WH5701_11424_GTP_cyclohyd	M00841 Tetrahydrofolate biosynthesis, mediated by PTPS, GTP => THF [PATH:map00790]			M00841 Tetrahydrofolate biosynthesis, mediated by PTPS, GTP => THF [PATH:map00790]	K01495	PCC_0898_GTP_cy	M00841 Tetrahydrofolate biosynthesis, mediated by PTPS, GTP => THF [PATH:map00790]	K01495	PCKR_883_GTP_cyclohydro	M00841 Tetrahydrofolate biosynthesis, mediated by PTPS, GTP => THF [PATH:map00790]			M00841 Tetrahydrofolate biosynthesis, mediated by PTPS, GTP => THF [PATH:map00790]
			K22101						K22101			K22101
			K00950	WH5701_04495_possible_2_a					K00950	PCC_0499_possib		K00950	PCKR_493_putative_2_ami
			K00796	WH5701_07151_dihydroptero					K00796	PCC_0808_dihydr		K00796	PCKR_792_dihydropteroat
			K11754	WH5701_07401_putuative_bi					K11754	PCC_0093_putati		K11754	PCKR_085_putative_bifun
			K13998						K13998			K13998
		M00842 Tetrahydrobiopterin biosynthesis, GTP => BH4 [PATH:map00790]	K01495	WH5701_11424_GTP_cyclohyd	M00842 Tetrahydrobiopterin biosynthesis, GTP => BH4 [PATH:map00790]	K01495	SYNCC9605_RS03730_GTP_cyc	M00842 Tetrahydrobiopterin biosynthesis, GTP => BH4 [PATH:map00790]	K01495	PCC_0898_GTP_cy	M00842 Tetrahydrobiopterin biosynthesis, GTP => BH4 [PATH:map00790]	K01495	PCKR_883_GTP_cyclohydro	M00842 Tetrahydrobiopterin biosynthesis, GTP => BH4 [PATH:map00790]			M00842 Tetrahydrobiopterin biosynthesis, GTP => BH4 [PATH:map00790]
			K01737	WH5701_00605_6_pyruvoyl_t,WH5701_11604_hypothetical		K01737	SYNCC9605_RS05070_6_pyruv,SYNCC9605_RS11705_6_pyruv		K01737	PCC_0288_6_pyru		K01737	PCKR_013_6_pyruvoyl_tet,PCKR_281_6_pyruvoyl_tet
			K00072			K00072			K00072			K00072
		M00843 L-threo-Tetrahydrobiopterin biosynthesis, GTP => L-threo-BH4 [PATH:map00790]	K01495	WH5701_11424_GTP_cyclohyd	M00843 L-threo-Tetrahydrobiopterin biosynthesis, GTP => L-threo-BH4 [PATH:map00790]	K01495	SYNCC9605_RS03730_GTP_cyc	M00843 L-threo-Tetrahydrobiopterin biosynthesis, GTP => L-threo-BH4 [PATH:map00790]	K01495	PCC_0898_GTP_cy	M00843 L-threo-Tetrahydrobiopterin biosynthesis, GTP => L-threo-BH4 [PATH:map00790]	K01495	PCKR_883_GTP_cyclohydro	M00843 L-threo-Tetrahydrobiopterin biosynthesis, GTP => L-threo-BH4 [PATH:map00790]			M00843 L-threo-Tetrahydrobiopterin biosynthesis, GTP => L-threo-BH4 [PATH:map00790]
			K01737	WH5701_00605_6_pyruvoyl_t,WH5701_11604_hypothetical		K01737	SYNCC9605_RS05070_6_pyruv,SYNCC9605_RS11705_6_pyruv		K01737	PCC_0288_6_pyru		K01737	PCKR_013_6_pyruvoyl_tet,PCKR_281_6_pyruvoyl_tet
			K17745			K17745			K17745			K17745
		M00121 Heme biosynthesis, glutamate => protoheme/siroheme [PATH:map00860]	K01885	WH5701_06431_Glutamyl_Glu,WH5701_13910_glutamyl_tRN	M00121 Heme biosynthesis, glutamate => protoheme/siroheme [PATH:map00860]	K01885	SYNCC9605_RS03265_glutama,SYNCC9605_RS10445_tRNA_gl	M00121 Heme biosynthesis, glutamate => protoheme/siroheme [PATH:map00860]			M00121 Heme biosynthesis, glutamate => protoheme/siroheme [PATH:map00860]			M00121 Heme biosynthesis, glutamate => protoheme/siroheme [PATH:map00860]			M00121 Heme biosynthesis, glutamate => protoheme/siroheme [PATH:map00860]
			K14163			K14163
			K02492	WH5701_13755_glutamyl_tRN		K02492	SYNCC9605_RS06285_glutamy
			K01845	WH5701_10070_glutamate_1_		K01845	SYNCC9605_RS03365_asparta
			K01698	WH5701_15591_delta_aminol		K01698	SYNCC9605_RS02580_porphob
			K01749	WH5701_12079_porphobilino		K01749	SYNCC9605_RS03470_hydroxy
			K01719			K01719
			K13542	WH5701_00650_Uroporphyrin		K13542	SYNCC9605_RS11750_uroporp
			K13543			K13543
			K01599	WH5701_12533_uroporphyrin		K01599	SYNCC9605_RS05145_uroporp
			K00228	WH5701_05815_coproporphyr		K00228	SYNCC9605_RS02030_copropo
			K02495			K02495
			K00230			K00230
			K00231			K00231
			K01772	WH5701_11904_ferrochelata		K01772	SYNCC9605_RS03655_ferroch
			K02302			K02302
			K00589			K00589
			K02303	WH5701_04685_uroporphyrin		K02303	SYNCC9605_RS13185_uroporp
			K02496			K02496
			K13542	WH5701_00650_Uroporphyrin		K13542	SYNCC9605_RS11750_uroporp
			K13543			K13543
			K02304			K02304
			K03794			K03794
		M00122 Cobalamin biosynthesis, cobinamide => cobalamin [PATH:map00860]	K00798	WH5701_01390_cobIalamin_a	M00122 Cobalamin biosynthesis, cobinamide => cobalamin [PATH:map00860]	K00798	SYNCC9605_RS01350_cobIala	M00122 Cobalamin biosynthesis, cobinamide => cobalamin [PATH:map00860]			M00122 Cobalamin biosynthesis, cobinamide => cobalamin [PATH:map00860]			M00122 Cobalamin biosynthesis, cobinamide => cobalamin [PATH:map00860]			M00122 Cobalamin biosynthesis, cobinamide => cobalamin [PATH:map00860]
			K19221	WH5701_05750_cobIyrinic_a,WH5701_11914_cobIalamin_a,WH5701_16505_corrinoid_ad		K19221	SYNCC9605_RS01965_hypothe,SYNCC9605_RS03640_cobIala
			K02232	WH5701_14441_cobyric_acid		K02232	SYNCC9605_RS03900_cobyric
			K02225			K02225
			K02227	WH5701_07306_cobalamin_bi		K02227	SYNCC9605_RS04235_cobalam
			K02231	WH5701_12893_putative_cob		K02231	SYNCC9605_RS06665_bifunct
			K00768			K00768
			K02226			K02226
			K22316			K22316
			K02233	WH5701_16238_Cobalamin_5_,WH5701_01540_Cobalamin_5_		K02233	SYNCC9605_RS01185_adenosy
		M00116 Menaquinone biosynthesis, chorismate => menaquinone [PATH:map00130]	K01851		M00116 Menaquinone biosynthesis, chorismate => menaquinone [PATH:map00130]	K01851		M00116 Menaquinone biosynthesis, chorismate => menaquinone [PATH:map00130]	K01851		M00116 Menaquinone biosynthesis, chorismate => menaquinone [PATH:map00130]	K01851		M00116 Menaquinone biosynthesis, chorismate => menaquinone [PATH:map00130]			M00116 Menaquinone biosynthesis, chorismate => menaquinone [PATH:map00130]
			K02552	WH5701_05375_Isochorismat		K02552	SYNCC9605_RS12185_isochor		K02552	PCC_0338_Isocho		K02552	PCKR_334_isochorismate_
			K02361			K02361			K02361			K02361
			K02551	WH5701_12688_Menaquinone_		K02551	SYNCC9605_RS05645_2_succi		K02551	PCC_0689_Menaqu		K02551	PCKR_674_Menaquinone_bi
			K08680			K08680			K08680			K08680
			K02549	WH5701_16253_putative_O_s,WH5701_05385_putative_O_s		K02549	SYNCC9605_RS12175_o_succi		K02549	PCC_0336_putati		K02549	PCKR_332_putative_O_suc
			K01911	WH5701_05395_O_succinylbe		K01911	SYNCC9605_RS12170_O_succi		K01911	PCC_0335_O_succ		K01911	PCKR_331_O_succinylbenz
			K01661	WH5701_12693_Naphthoate_s		K01661	SYNCC9605_RS05650_14_dihy		K01661	PCC_0688_Naphth		K01661	PCKR_673_naphthoate_syn
			K12073	WH5701_05410_hypothetical		K12073	SYNCC9605_RS12165_14_dihy		K12073	PCC_0334_hypoth		K12073	PCKR_330_hypothetical_p
			K19222			K19222			K19222			K19222
			K02548	WH5701_16248_14_dihydroxy,WH5701_05380_14_dihydroxy		K02548	SYNCC9605_RS12180_2_carbo		K02548	PCC_0337_14_dih		K02548	PCKR_333_14_dihydroxy_2
			K03183	WH5701_06736_ubiquinone_m,WH5701_16500_possible_met		K03183	SYNCC9605_RS03645_SAM_dep,SYNCC9605_RS04100_bifunct		K03183	PCC_0072_ubiqui		K03183	PCKR_106_ubiquinone_men
		M00118 Glutathione biosynthesis, glutamate => glutathione [PATH:map00480]	K11204		M00118 Glutathione biosynthesis, glutamate => glutathione [PATH:map00480]	K11204		M00118 Glutathione biosynthesis, glutamate => glutathione [PATH:map00480]	K11204		M00118 Glutathione biosynthesis, glutamate => glutathione [PATH:map00480]	K11204		M00118 Glutathione biosynthesis, glutamate => glutathione [PATH:map00480]			M00118 Glutathione biosynthesis, glutamate => glutathione [PATH:map00480]
			K11205			K11205			K11205			K11205
			K01919			K01919			K01919			K01919
			K21456			K21456			K21456			K21456
			K01920	WH5701_05365_glutathione_		K01920	SYNCC9605_RS12190_glutath		K01920	PCC_0339_glutat		K01920	PCKR_335_glutathione_sy
		M00140 C1-unit interconversion, prokaryotes [PATH:map00670]	K00600	WH5701_01470_serine_hydro	M00140 C1-unit interconversion, prokaryotes [PATH:map00670]	K00600	SYNCC9605_RS01260_serine_	M00140 C1-unit interconversion, prokaryotes [PATH:map00670]	K00600	PCC_0517_serine	M00140 C1-unit interconversion, prokaryotes [PATH:map00670]	K00600	PCKR_510_serine_hydroxy	M00140 C1-unit interconversion, prokaryotes [PATH:map00670]			M00140 C1-unit interconversion, prokaryotes [PATH:map00670]
			K01491	WH5701_10165_Methylenetet		K01491	SYNCC9605_RS09645_bifunct		K01491	PCC_0777_Methyl		K01491	PCKR_761_methylenetetra
			K01938			K01938			K01938			K01938
		M00141 C1-unit interconversion, eukaryotes [PATH:map00670]	K00600	WH5701_01470_serine_hydro	M00141 C1-unit interconversion, eukaryotes [PATH:map00670]	K00600	SYNCC9605_RS01260_serine_	M00141 C1-unit interconversion, eukaryotes [PATH:map00670]	K00600	PCC_0517_serine	M00141 C1-unit interconversion, eukaryotes [PATH:map00670]	K00600	PCKR_510_serine_hydroxy	M00141 C1-unit interconversion, eukaryotes [PATH:map00670]			M00141 C1-unit interconversion, eukaryotes [PATH:map00670]
			K00288			K00288			K00288			K00288
			K13403			K13403			K13403			K13403
			K13402			K13402			K13402			K13402
	Polyamine biosynthesis	M00133 Polyamine biosynthesis, arginine => agmatine => putrescine => spermidine [PATH:map00330]	K01583		M00133 Polyamine biosynthesis, arginine => agmatine => putrescine => spermidine [PATH:map00330]	K01583		M00133 Polyamine biosynthesis, arginine => agmatine => putrescine => spermidine [PATH:map00330]	K01583		M00133 Polyamine biosynthesis, arginine => agmatine => putrescine => spermidine [PATH:map00330]	K01583		M00133 Polyamine biosynthesis, arginine => agmatine => putrescine => spermidine [PATH:map00330]			M00133 Polyamine biosynthesis, arginine => agmatine => putrescine => spermidine [PATH:map00330]
			K01584			K01584			K01584			K01584
			K01585	WH5701_04905_arginine_dec		K01585	SYNCC9605_RS12520_arginin		K01585	PCC_0366_argini		K01585	PCKR_360_arginine_decar
			K02626			K02626			K02626			K02626
			K01480	WH5701_03684_putative_agm,WH5701_03860_agmatinase_p		K01480	SYNCC9605_RS05475_agmatin,SYNCC9605_RS12885_agmatin		K01480	PCC_0383_agmati		K01480	PCKR_377_putative_agmat
			K01611	WH5701_05760_S_adenosylme		K01611	SYNCC9605_RS01975_adenosy		K01611	PCC_0607_S_aden		K01611	PCKR_594_S_adenosylmeth
			K00797	WH5701_03855_spermidine_s,WH5701_09685_putative_spe		K00797	SYNCC9605_RS12880_spermid		K00797	PCC_0382_spermi		K00797	PCKR_376_spermidine_syn
		M00135 GABA biosynthesis, eukaryotes, putrescine => GABA [PATH:map00330]	K00657		M00135 GABA biosynthesis, eukaryotes, putrescine => GABA [PATH:map00330]	K00657		M00135 GABA biosynthesis, eukaryotes, putrescine => GABA [PATH:map00330]			M00135 GABA biosynthesis, eukaryotes, putrescine => GABA [PATH:map00330]			M00135 GABA biosynthesis, eukaryotes, putrescine => GABA [PATH:map00330]			M00135 GABA biosynthesis, eukaryotes, putrescine => GABA [PATH:map00330]
			K00274	WH5701_04470_amine_oxidas		K00274	SYNCC9605_RS03780_hypothe,SYNCC9605_RS03785_hypothe,SYNCC9605_RS03795_hypothe,SYNCC9605_RS09525_amine_o
			K00128	WH5701_06196_Putative_ald		K00128	SYNCC9605_RS02520_aldehyd
			K14085			K14085
			K00149			K00149
Energy metabolism	Photosynthesis	M00161 Photosystem II [PATH:map00195] [BR:ko00194]	K02703	WH5701_01120_photosystem_,WH5701_10719_photosystem_,WH5701_12653_photosystem_,WH5701_15526_photosystem_	M00161 Photosystem II [PATH:map00195] [BR:ko00194]	K02703	SYNCC9605_RS01535_photosy,SYNCC9605_RS02640_photosy,SYNCC9605_RS05270_photosy	M00161 Photosystem II [PATH:map00195] [BR:ko00194]	K02703	PCC_0547_Photos,PCC_0686_Photos,PCC_0859_Photos	M00161 Photosystem II [PATH:map00195] [BR:ko00194]	K02703	PCKR_671_photosystem_qb,PCKR_842_photosystem_qb	M00161 Photosystem II [PATH:map00195] [BR:ko00194]	K02703	CHC_125_photosystem_II_D1_co	M00161 Photosystem II [PATH:map00195] [BR:ko00194]	K02703	ArthCp002_photosystem_
			K02706	WH5701_00730_photosystem_,WH5701_14416_photosystem_		K02706	SYNCC9605_RS09970_photosy,SYNCC9605_RS11860_photosy		K02706	PCC_0033_Photos,PCC_0299_photos		K02706	PCKR_034_photosystem_II,PCKR_293_photosystem_II		K02706	CHC_205_photosystem_II_D2_co		K02706	ArthCp017_photosystem_
			K02705	WH5701_14421_Photosynthet		K02705	SYNCC9605_RS09975_photosy		K02705	PCC_0034_Photos		K02705	PCKR_035_Photosynthetic		K02705	CHC_210_photosystem_II_CP43_		K02705	ArthCp018_photosystem_
			K02704	WH5701_06000_photosystem_		K02704	SYNCC9605_RS02365_photosy		K02704	PCC_0635_photos		K02704	PCKR_622_photosystem_II		K02704	CHC_440_photosystem_II_CP47_		K02704	ArthCp049_photosystem_
			K02707	WH5701_03950_cytochrome_b		K02707	SYNCC9605_RS00990_cytochr		K02707	PCC_0491_cytoch		K02707	PCKR_486_cytochrome_b55		K02707	CHC_1170_photosystem_II_PsbE		K02707	ArthCp039_photosystem_
			K02708	WH5701_03945_cytochrome_b		K02708	SYNCC9605_RS00985_cytochr		K02708	PCC_0490_cytoch		K02708	PCKR_485_cytochrome_b55		K02708	CHC_1165_cytochrome_b559_b_s		K02708	ArthCp038_photosystem_
		M00163 Photosystem I [PATH:map00195] [BR:ko00194]	K02689	WH5701_05475_Photosystem_	M00163 Photosystem I [PATH:map00195] [BR:ko00194]	K02689	SYNCC9605_RS01660_photosy	M00163 Photosystem I [PATH:map00195] [BR:ko00194]	K02689	PCC_0561_Photos	M00163 Photosystem I [PATH:map00195] [BR:ko00194]	K02689	PCKR_549_photosystem_I_	M00163 Photosystem I [PATH:map00195] [BR:ko00194]	K02689	CHC_635_photosystem_I_P700_c	M00163 Photosystem I [PATH:map00195] [BR:ko00194]	K02689	ArthCp022_photosystem_
			K02690	WH5701_05480_photosystem_		K02690	SYNCC9605_RS01665_photosy		K02690	PCC_0562_photos		K02690	PCKR_550_photosystem_I_		K02690	CHC_630_photosystem_I_P700_c		K02690	ArthCp021_photosystem_
			K02691	WH5701_01585_photosystem_		K02691	SYNCC9605_RS00655_photosy		K02691	PCC_0468_Photos		K02691	PCKR_466_photosystem_I_		K02691	CHC_1075_photosystem_I_subun		K02691	ArthCp075_photosystem_
			K02692	WH5701_05795_photosystem_		K02692	SYNCC9605_RS02010_photosy		K02692	PCC_0613_Photos		K02692	PCKR_600_photosystem_I_		K02692	CHC_665_photosystem_I_subuni		K02692
			K02693	WH5701_06176_photosystem_		K02693	SYNCC9605_RS02500_photosy		K02693			K02693			K02693	CHC_420_photosystem_I_subuni		K02693
			K02694	WH5701_07894_Photosystem_		K02694	SYNCC9605_RS03225_photosy		K02694	PCC_0760_Photos		K02694	PCKR_743_photosystem_I_		K02694	CHC_25_photosystem_I_subunit		K02694
	ATP synthesis	M00145 NAD(P)H:quinone oxidoreductase, chloroplasts and cyanobacteria [PATH:map00190]	K05574	WH5701_03965_NADH_dehydro	M00145 NAD(P)H:quinone oxidoreductase, chloroplasts and cyanobacteria [PATH:map00190]	K05574	SYNCC9605_RS01005_NADPH_q	M00145 NAD(P)H:quinone oxidoreductase, chloroplasts and cyanobacteria [PATH:map00190]	K05574	PCC_0494_NADH_d	M00145 NAD(P)H:quinone oxidoreductase, chloroplasts and cyanobacteria [PATH:map00190]	K05574	PCKR_489_NADH_dehydroge	M00145 NAD(P)H:quinone oxidoreductase, chloroplasts and cyanobacteria [PATH:map00190]			M00145 NAD(P)H:quinone oxidoreductase, chloroplasts and cyanobacteria [PATH:map00190]	K05574	ArthCp027_NADH_dehydro
			K05582	WH5701_03970_NADH_dehydro		K05582	SYNCC9605_RS01010_NADPH_q		K05582	PCC_0495_NADH_d		K05582	PCKR_490_NADH_dehydroge					K05582	ArthCp026_NADH_dehydro
			K05581	WH5701_03975_NADH_dehydro		K05581	SYNCC9605_RS01015_NADPH_q		K05581	PCC_0496_NADH_d		K05581	PCKR_491_NADH_dehydroge					K05581	ArthCp025_NADH_dehydro
			K05579	WH5701_05425_NADH_dehydro		K05579	SYNCC9605_RS12150_NADPH_q		K05579	PCC_0333_NADH_d		K05579	PCKR_329_NADH_dehydroge					K05579	ArthCp080_NADH_dehydro
			K05572	WH5701_00925_NADH_dehydro		K05572	SYNCC9605_RS12050_NADPH_q		K05572	PCC_0326_NADH_d		K05572	PCKR_322_NADH_dehydroge					K05572	ArthCp079_NADH_dehydro
			K05580	WH5701_00920_NADH_dehydro		K05580	SYNCC9605_RS12045_NADPH_q		K05580	PCC_0325_NADH_d		K05580	PCKR_321_NADH_dehydroge					K05580	ArthCp078_NADH_dehydro
			K05578	WH5701_00915_NADH_dehydro		K05578	SYNCC9605_RS12040_NADH_ub		K05578	PCC_0324_NADH_d		K05578	PCKR_320_NADH_dehydroge					K05578	ArthCp077_NADH_dehydro
			K05576	WH5701_00910_NADH_dehydro		K05576	SYNCC9605_RS12035_NADH_qu		K05576	PCC_0323_NADH_d		K05576	PCKR_319_NADH_dehydroge					K05576	ArthCp076_NADH_dehydro
			K05577	WH5701_00860_NADH_dehydro,WH5701_11309_NADH_dehydro,WH5701_11854_NADH_dehydro		K05577	SYNCC9605_RS03865_oxidore,SYNCC9605_RS11990_oxidore		K05577	PCC_0319_NADH_d,PCC_0915_NADH_d		K05577	PCKR_315_NADH_dehydroge,PCKR_901_NADH_dehydroge					K05577	ArthCp071_NADH_dehydro
			K05575	WH5701_00865_NADPH_quinon,WH5701_11304_NADH_dehydro,WH5701_11849_NADH_dehydro,WH5701_12598_NADPH_quinon		K05575	SYNCC9605_RS03870_NADPH_q,SYNCC9605_RS05210_NADPH_q,SYNCC9605_RS11995_NADPH_q		K05575	PCC_0320_NADPH_,PCC_0871_NADPH_,PCC_0916_NADH_d		K05575	PCKR_316_NADH_dehydroge,PCKR_850_NADPH_quinone_,PCKR_902_NADH_dehydroge					K05575	ArthCp074_NADH_dehydro
			K05573	WH5701_07681_NADPH_quinon		K05573	SYNCC9605_RS03035_NADPH_q		K05573	PCC_0740_NADPH_		K05573	PCKR_723_NADPH_quinone_					K05573	ArthCp068_NADH_dehydro,ArthCp086_NADH_dehydro
			K05583	WH5701_11719_hypothetical		K05583	SYNCC9605_RS04985_NADPH_q		K05583	PCC_0007_NADH_d		K05583	PCKR_005_NADH_dehydroge					K05583
			K05584	WH5701_00840_hypothetical		K05584	SYNCC9605_RS11970_NADPH_q		K05584	PCC_0315_hypoth		K05584	PCKR_311_hypothetical_p					K05584
			K05585	WH5701_05680_hypothetical		K05585	SYNCC9605_RS01890_NADPH_q		K05585	PCC_0598_hypoth		K05585	PCKR_585_hypothetical_p					K05585
		M00149 Succinate dehydrogenase, prokaryotes [PATH:map00190]	K00241		M00149 Succinate dehydrogenase, prokaryotes [PATH:map00190]	K00241	SYNCC9605_RS10420_succina	M00149 Succinate dehydrogenase, prokaryotes [PATH:map00190]			M00149 Succinate dehydrogenase, prokaryotes [PATH:map00190]			M00149 Succinate dehydrogenase, prokaryotes [PATH:map00190]			M00149 Succinate dehydrogenase, prokaryotes [PATH:map00190]
			K00242			K00242
			K00239	WH5701_11769_succinate_de		K00239	SYNCC9605_RS10425_succina
			K00240	WH5701_11774_succinate_de		K00240	SYNCC9605_RS10430_succina
		M00162 Cytochrome b6f complex [PATH:map00195]	K02635	WH5701_06120_cytochrome_b	M00162 Cytochrome b6f complex [PATH:map00195]	K02635	SYNCC9605_RS02440_cytochr	M00162 Cytochrome b6f complex [PATH:map00195]	K02635	PCC_0646_cytoch	M00162 Cytochrome b6f complex [PATH:map00195]	K02635	PCKR_632_cytochrome_b6	M00162 Cytochrome b6f complex [PATH:map00195]	K02635	CHC_305_cytochrome_b6	M00162 Cytochrome b6f complex [PATH:map00195]	K02635	ArthCp053_cytochrome_b
			K02637	WH5701_06125_cytochrome_b		K02637	SYNCC9605_RS02445_cytochr		K02637	PCC_0647_Cytoch		K02637	PCKR_633_cytochrome_b6_		K02637	CHC_310_Cytochrome_b6_f_comp		K02637	ArthCp054_cytochrome_b
			K02634	WH5701_07859_apocytochrom		K02634	SYNCC9605_RS03190_apocyto		K02634	PCC_0755_apocyt		K02634	PCKR_738_apocytochrome_		K02634	CHC_735_cytochrome_f		K02634	ArthCp035_cytochrome_f
			K02636	WH5701_07864_Twin_arginin		K02636	SYNCC9605_RS03195_cytochr		K02636	PCC_0756_plasto		K02636	PCKR_739_plastoquinolpl		K02636			K02636
			K02642			K02642			K02642			K02642			K02642			K02642
			K02643			K02643			K02643			K02643			K02643			K02643
			K03689	WH5701_13365_hypothetical		K03689	SYNCC9605_RS13895_cytochr		K03689	PCC_0177_hypoth		K03689	PCKR_170_hypothetical_p		K03689	CHC_675_cytochrome_b6_f_comp		K03689	ArthCp015_cytochrome_b
			K02640	WH5701_08039_cytochrome_b		K02640	SYNCC9605_RS14350_cytochr		K02640	PCC_0770_cytoch		K02640	PCKR_753_cytochrome_b6_		K02640	CHC_620_cytochrome_b6_f_comp		K02640	ArthCp041_cytochrome_b
		M00154 Cytochrome c oxidase [PATH:map00190]	K02257	WH5701_07756_putative_pro,WH5701_00295_Protoheme_IX	M00154 Cytochrome c oxidase [PATH:map00190]	K02257	SYNCC9605_RS03105_protohe	M00154 Cytochrome c oxidase [PATH:map00190]	K02257	PCC_0748_putati	M00154 Cytochrome c oxidase [PATH:map00190]	K02257	PCKR_731_putative_proto	M00154 Cytochrome c oxidase [PATH:map00190]			M00154 Cytochrome c oxidase [PATH:map00190]
			K02262			K02262			K02262			K02262
			K02256			K02256			K02256			K02256
			K02261			K02261			K02261			K02261
			K02263			K02263			K02263			K02263
			K02264			K02264			K02264			K02264
			K02265			K02265			K02265			K02265
			K02266			K02266			K02266			K02266
			K02267			K02267			K02267			K02267
			K02268			K02268			K02268			K02268
			K02269			K02269			K02269			K02269
			K02270			K02270			K02270			K02270
			K02271			K02271			K02271			K02271
			K02272			K02272			K02272			K02272
			K02273			K02273			K02273			K02273
			K02258			K02258			K02258			K02258
			K02259	WH5701_07751_hypothetical		K02259	SYNCC9605_RS03100_cytochr		K02259	PCC_0747_hypoth		K02259	PCKR_730_hypothetical_p
			K02260			K02260			K02260			K02260
		M00155 Cytochrome c oxidase, prokaryotes [PATH:map00190]	K02275	WH5701_07746_possible_cyt,WH5701_13815_possible_cyt	M00155 Cytochrome c oxidase, prokaryotes [PATH:map00190]	K02275	SYNCC9605_RS03095_cytochr,SYNCC9605_RS04945_cytochr	M00155 Cytochrome c oxidase, prokaryotes [PATH:map00190]	K02275	PCC_0746_possib	M00155 Cytochrome c oxidase, prokaryotes [PATH:map00190]	K02275	PCKR_729_putative_cytoc	M00155 Cytochrome c oxidase, prokaryotes [PATH:map00190]			M00155 Cytochrome c oxidase, prokaryotes [PATH:map00190]
			K02274	WH5701_07741_cytochrome_c,WH5701_13805_cytochrome_c,WH5701_13810_cytochrome_c		K02274	SYNCC9605_RS03090_cytochr,SYNCC9605_RS04940_cytochr		K02274	PCC_0745_cytoch		K02274	PCKR_728_cytochrome_c_o
			K02276	WH5701_07736_possible_cyt,WH5701_13800_possible_cyt		K02276	SYNCC9605_RS03085_cytochr,SYNCC9605_RS04935_cytochr		K02276	PCC_0744_possib		K02276	PCKR_727_putative_cytoc
			K15408			K15408			K15408			K15408
			K02277			K02277			K02277			K02277
		M00153 Cytochrome d ubiquinol oxidase [PATH:map00190]	K00425	WH5701_10899_cytochrome_o	M00153 Cytochrome d ubiquinol oxidase [PATH:map00190]			M00153 Cytochrome d ubiquinol oxidase [PATH:map00190]			M00153 Cytochrome d ubiquinol oxidase [PATH:map00190]			M00153 Cytochrome d ubiquinol oxidase [PATH:map00190]			M00153 Cytochrome d ubiquinol oxidase [PATH:map00190]
			K00426
			K00424
			K22501
		M00157 F-type ATPase, prokaryotes and chloroplasts [PATH:map00190 map00195]	K02111	WH5701_15241_ATP_synthase	M00157 F-type ATPase, prokaryotes and chloroplasts [PATH:map00190 map00195]	K02111	SYNCC9605_RS10925_ATP_syn	M00157 F-type ATPase, prokaryotes and chloroplasts [PATH:map00190 map00195]	K02111	PCC_0205_ATP_sy	M00157 F-type ATPase, prokaryotes and chloroplasts [PATH:map00190 map00195]	K02111	PCKR_199_ATP_synthase_s	M00157 F-type ATPase, prokaryotes and chloroplasts [PATH:map00190 map00195]	K02111	CHC_845_ATP_synthase_CF1_alp	M00157 F-type ATPase, prokaryotes and chloroplasts [PATH:map00190 map00195]	K02111	ArthCp007_ATP_synthase
			K02112	WH5701_15121_ATP_synthase		K02112	SYNCC9605_RS10840_ATP_syn		K02112	PCC_0214_ATP_sy		K02112	PCKR_208_ATP_synthase_s		K02112	CHC_765_ATP_synthase_CF1_bet		K02112	ArthCp029_ATP_synthase
			K02113	WH5701_15246_ATP_synthase		K02113	SYNCC9605_RS10930_ATP_syn		K02113	PCC_0204_ATP_sy		K02113	PCKR_198_ATP_synthase_d		K02113	CHC_840_ATP_synthase_delta_c		K02113
			K02114	WH5701_15126_ATP_synthase		K02114	SYNCC9605_RS10845_ATP_syn		K02114	PCC_0213_ATP_sy		K02114	PCKR_207_ATP_synthase_s		K02114	CHC_760_ATP_synthase_epsilon		K02114	ArthCp028_ATP_synthase
			K02115	WH5701_15236_ATP_synthase		K02115	SYNCC9605_RS10920_ATP_syn		K02115	PCC_0206_ATP_sy		K02115	PCKR_200_ATP_synthase_s		K02115			K02115
			K02108	WH5701_15266_ATP_synthase		K02108	SYNCC9605_RS10950_ATP_syn		K02108	PCC_0200_ATP_sy		K02108	PCKR_194_ATP_synthase_s		K02108	CHC_820_ATP_synthase_CFO_A_c		K02108	ArthCp010_ATP_synthase
			K02109	WH5701_15251_ATP_synthase,WH5701_15256_ATP_synthase		K02109	SYNCC9605_RS10940_F0F1_AT		K02109	PCC_0202_ATP_sy,PCC_0203_ATP_sy		K02109	PCKR_196_ATP_synthase_s,PCKR_197_ATP_synthase_s		K02109	CHC_830_ATP_synthase_CFO_Bch		K02109	ArthCp008_ATP_synthase
			K02110	WH5701_15261_ATP_synthase		K02110	SYNCC9605_RS10945_ATP_syn		K02110	PCC_0201_ATP_sy		K02110	PCKR_195_ATP_synthase_s		K02110	CHC_825_ATP_synthase_CFO_C_c		K02110	ArthCp009_ATP_synthase
		M00159 V-type ATPase, prokaryotes [PATH:map00190]	K02117	WH5701_07506_V_type_ATPas	M00159 V-type ATPase, prokaryotes [PATH:map00190]			M00159 V-type ATPase, prokaryotes [PATH:map00190]			M00159 V-type ATPase, prokaryotes [PATH:map00190]			M00159 V-type ATPase, prokaryotes [PATH:map00190]			M00159 V-type ATPase, prokaryotes [PATH:map00190]
			K02118	WH5701_07476_V_type_ATP_s
			K02119
			K02120	WH5701_07481_V_type_ATP_s
			K02121	WH5701_07496_ATP_synthase
			K02122
			K02107
			K02123	WH5701_07486_ATP_synthase
			K02124	WH5701_07491_ATP_synthase
		M00160 V-type ATPase, eukaryotes [PATH:map00190]	K02145		M00160 V-type ATPase, eukaryotes [PATH:map00190]			M00160 V-type ATPase, eukaryotes [PATH:map00190]			M00160 V-type ATPase, eukaryotes [PATH:map00190]			M00160 V-type ATPase, eukaryotes [PATH:map00190]			M00160 V-type ATPase, eukaryotes [PATH:map00190]
			K02147
			K02148
			K02149
			K02150
			K02151
			K02152
			K02144
			K02154
			K03661
			K02155
			K02146	WH5701_10704_hypothetical
			K02153
			K03662
Genetic information processing	DNA polymerase	M00260 DNA polymerase III complex, bacteria [PATH:map03030 map03430 map03440] [BR:ko03032 ko03400]	K02337	WH5701_08454_DNA_polymera	M00260 DNA polymerase III complex, bacteria [PATH:map03030 map03430 map03440] [BR:ko03032 ko03400]	K02337	SYNCC9605_RS05825_DNA_pol	M00260 DNA polymerase III complex, bacteria [PATH:map03030 map03430 map03440] [BR:ko03032 ko03400]	K02337	PCC_0234_DNA_po	M00260 DNA polymerase III complex, bacteria [PATH:map03030 map03430 map03440] [BR:ko03032 ko03400]	K02337	PCKR_228_DNA_polymerase	M00260 DNA polymerase III complex, bacteria [PATH:map03030 map03430 map03440] [BR:ko03032 ko03400]			M00260 DNA polymerase III complex, bacteria [PATH:map03030 map03430 map03440] [BR:ko03032 ko03400]
			K03763			K03763			K03763			K03763
			K02342	WH5701_07076_exonuclease,WH5701_08819_possible_DNA		K02342	SYNCC9605_RS05740_DNA_pol		K02342	PCC_0223_possib		K02342
			K14159			K14159			K14159			K14159
			K02345			K02345			K02345			K02345
			K02338	WH5701_02719_DNA_polymera		K02338	SYNCC9605_RS00015_DNA_pol		K02338	PCC_0404_DNA_po		K02338	PCKR_398_DNA_polymerase
			K02340	WH5701_03084_hypothetical		K02340	SYNCC9605_RS00370_DNA_pol		K02340	PCC_0445_hypoth		K02340	PCKR_442_hypothetical_p
			K02341	WH5701_00750_DNA_polymera		K02341	SYNCC9605_RS11885_DNA_pol		K02341	PCC_0302_DNA_po		K02341	PCKR_297_DNA_polymerase
			K02343	WH5701_03009_DNA_polymera		K02343	SYNCC9605_RS00320_DNA_pol		K02343	PCC_0436_DNA_po		K02343	PCKR_433_DNA_polymerase
			K02339			K02339			K02339			K02339
			K02344			K02344			K02344			K02344
	Replication system	M00285 MCM complex [PATH:map03030 map04110 map04111 map04113] [BR:ko03032]			M00285 MCM complex [PATH:map03030 map04110 map04111 map04113] [BR:ko03032]	K02540	SYNCC9605_RS01730_hypothe	M00285 MCM complex [PATH:map03030 map04110 map04111 map04113] [BR:ko03032]			M00285 MCM complex [PATH:map03030 map04110 map04111 map04113] [BR:ko03032]			M00285 MCM complex [PATH:map03030 map04110 map04111 map04113] [BR:ko03032]			M00285 MCM complex [PATH:map03030 map04110 map04111 map04113] [BR:ko03032]
						K02541
						K02212
						K02209
						K02542
						K02210
	RNA polymerase	M00183 RNA polymerase, bacteria [PATH:map03020] [BR:ko03021 ko03400]	K03040	WH5701_05560_DNA_directed	M00183 RNA polymerase, bacteria [PATH:map03020] [BR:ko03021 ko03400]	K03040	SYNCC9605_RS01775_DNA_dir	M00183 RNA polymerase, bacteria [PATH:map03020] [BR:ko03021 ko03400]	K03040	PCC_0574_DNA_di	M00183 RNA polymerase, bacteria [PATH:map03020] [BR:ko03021 ko03400]	K03040	PCKR_561_DNA_directed_R	M00183 RNA polymerase, bacteria [PATH:map03020] [BR:ko03021 ko03400]	K03040	CHC_490_DNA_directed_RNA_pol	M00183 RNA polymerase, bacteria [PATH:map03020] [BR:ko03021 ko03400]	K03040	ArthCp055_RNA_polymera
			K03043	WH5701_15451_DNA_directed		K03043	SYNCC9605_RS10320_DNA_dir		K03043	PCC_0097_DNA_di		K03043	PCKR_081_DNA_directed_R		K03043	CHC_795_two_component_transc		K03043	ArthCp014_RNA_polymera
			K03046	WH5701_15441_DNA_directed,WH5701_15446_DNA_directed		K03046	SYNCC9605_RS10310_DNA_dir,SYNCC9605_RS10315_DNA_dir		K03046	PCC_0095_DNA_di,PCC_0096_DNA_di		K03046	PCKR_082_DNA_directed_R,PCKR_083_DNA_directed_R		K03046	CHC_800_RNA_polymerase_betas,CHC_805_RNA_polymerase_beta_		K03046	ArthCp012_RNA_polymera,ArthCp013_RNA_polymera
			K13797			K13797			K13797			K13797			K13797			K13797
			K03060	WH5701_15071_DNA_directed		K03060	SYNCC9605_RS10775_DNA_dir		K03060			K03060	PCKR_215_DNA_directed_R		K03060	CHC_1085_DNA_directed_RNA_po		K03060
			K03048			K03048			K03048			K03048			K03048			K03048
	RNA processing	M00394 RNA degradosome [PATH:map03018]	K08300	WH5701_01075_ribonuclease	M00394 RNA degradosome [PATH:map03018]	K08300	SYNCC9605_RS01565_ribonuc	M00394 RNA degradosome [PATH:map03018]	K08300	PCC_0550_ribonu	M00394 RNA degradosome [PATH:map03018]	K08300	PCKR_536_ribonuclease_E	M00394 RNA degradosome [PATH:map03018]	K08300	CHC_120_ribonuclease_E	M00394 RNA degradosome [PATH:map03018]
			K03732			K03732			K03732			K03732			K03732
			K01689	WH5701_05030_Enolase		K01689	SYNCC9605_RS12370_enolase		K01689	PCC_0362_Enolas		K01689	PCKR_356_enolase		K01689
			K00962	WH5701_06556_polyribonucl		K00962	SYNCC9605_RS02915_polyrib		K00962	PCC_0061_polyri		K00962	PCKR_117_polyribonucleo		K00962
	Ribosome	M00178 Ribosome, bacteria [PATH:map03010] [BR:ko03011] (59)	K02946	WH5701_01045_30S_ribosoma	M00178 Ribosome, bacteria [PATH:map03010] [BR:ko03011] (59)	K02946	SYNCC9605_RS01595_30S_rib	M00178 Ribosome, bacteria [PATH:map03010] [BR:ko03011] (59)	K02946	PCC_0553_30S_ri	M00178 Ribosome, bacteria [PATH:map03010] [BR:ko03011] (59)	K02946	PCKR_539_30S_ribosomal_	M00178 Ribosome, bacteria [PATH:map03010] [BR:ko03011] (59)	K02946	CHC_455_30S_ribosomal_protei	M00178 Ribosome, bacteria [PATH:map03010] [BR:ko03011] (59)	K02946
			K02906	WH5701_05675_50S_ribosoma		K02906	SYNCC9605_RS01885_50S_rib		K02906	PCC_0597_50S_ri		K02906	PCKR_584_50S_ribosomal_		K02906	CHC_595_50S_ribosomal_protei		K02906
			K02926	WH5701_05670_50S_ribosoma		K02926	SYNCC9605_RS01880_50S_rib		K02926	PCC_0596_50S_ri		K02926	PCKR_583_50S_ribosomal_		K02926	CHC_590_50S_ribosomal_protei		K02926
			K02892	WH5701_05665_50S_ribosoma		K02892	SYNCC9605_RS01875_50S_rib		K02892	PCC_0595_50S_ri		K02892	PCKR_582_50S_ribosomal_		K02892	CHC_585_50S_ribosomal_protei		K02892	ArthCp065_ribosomal_pr,ArthCp084_ribosomal_pr
			K02886	WH5701_05660_50S_ribosoma		K02886	SYNCC9605_RS01870_50S_rib		K02886	PCC_0594_50S_ri		K02886	PCKR_581_50S_ribosomal_		K02886	CHC_580_50S_ribosomal_protei		K02886	ArthCp064_ribosomal_pr,ArthCp085_ribosomal_pr
			K02965	WH5701_05655_30S_ribosoma		K02965	SYNCC9605_RS01865_30S_rib		K02965	PCC_0593_30S_ri		K02965	PCKR_580_30S_ribosomal_		K02965	CHC_575_30S_ribosomal_protei		K02965	ArthCp063_ribosomal_pr
			K02890	WH5701_05650_ribosomal_pr		K02890	SYNCC9605_RS01860_50S_rib		K02890	PCC_0592_50S_ri		K02890	PCKR_579_50S_ribosomal_		K02890	CHC_570_50S_ribosomal_protei		K02890	ArthCp062_ribosomal_pr
			K02982	WH5701_05645_30S_ribosoma		K02982	SYNCC9605_RS01855_30S_rib		K02982	PCC_0591_30S_ri		K02982	PCKR_578_30S_ribosomal_		K02982	CHC_565_30S_ribosomal_protei		K02982	ArthCp061_ribosomal_pr
			K02878	WH5701_05640_50S_ribosoma		K02878	SYNCC9605_RS01850_50S_rib		K02878	PCC_0590_50S_ri		K02878	PCKR_577_50S_ribosomal_		K02878	CHC_560_50S_ribosomal_protei		K02878	ArthCp060_ribosomal_pr
			K02904	WH5701_05635_50S_ribosoma		K02904	SYNCC9605_RS01845_50S_rib		K02904	PCC_0589_50S_ri		K02904	PCKR_576_50S_ribosomal_		K02904	CHC_555_50S_ribosomal_protei		K02904
			K02961	WH5701_05630_30S_ribosoma,WH5701_16565_30S_ribosoma		K02961	SYNCC9605_RS01840_30S_rib		K02961	PCC_0588_30S_ri		K02961	PCKR_575_30S_ribosomal_		K02961	CHC_550_30S_ribosomal_protei		K02961
			K02874	WH5701_05625_50S_ribosoma,WH5701_16560_50S_ribosoma		K02874	SYNCC9605_RS01835_50S_rib		K02874	PCC_0587_50S_ri		K02874	PCKR_574_50S_ribosomal_		K02874	CHC_545_50S_ribosomal_protei		K02874	ArthCp059_ribosomal_pr
			K02895	WH5701_05620_ribosomal_pr,WH5701_16555_Ribosomal_pr		K02895	SYNCC9605_RS01830_50S_rib		K02895	PCC_0586_50S_ri		K02895	PCKR_573_50S_ribosomal_		K02895	CHC_540_50S_ribosomal_protei		K02895
			K02931	WH5701_05615_50S_ribosoma		K02931	SYNCC9605_RS01825_50S_rib		K02931	PCC_0585_50S_ri		K02931	PCKR_572_50S_ribosomal_		K02931	CHC_535_50S_ribosomal_protei		K02931
			K02954	WH5701_06561_30S_ribosoma		K02954	SYNCC9605_RS02920_30S_rib		K02954	PCC_0062_30S_ri		K02954	PCKR_116_30S_ribosomal_		K02954	CHC_625_30S_ribosomal_protei		K02954	ArthCp020_ribosomal_pr
			K02994	WH5701_05610_30S_ribosoma		K02994	SYNCC9605_RS01820_30S_rib		K02994	PCC_0584_30S_ri		K02994	PCKR_571_30S_ribosomal_		K02994	CHC_530_30S_ribosomal_protei		K02994	ArthCp058_ribosomal_pr
			K02933	WH5701_05605_50S_ribosoma		K02933	SYNCC9605_RS01815_50S_rib		K02933	PCC_0583_50S_ri		K02933	PCKR_570_50S_ribosomal_		K02933	CHC_525_50S_ribosomal_protei		K02933
			K02881	WH5701_05600_ribosomal_pr		K02881	SYNCC9605_RS01810_50S_rib		K02881	PCC_0582_50S_ri		K02881	PCKR_569_50S_ribosomal_		K02881	CHC_520_50S_ribosomal_protei		K02881
			K02988	WH5701_05595_30S_ribosoma		K02988	SYNCC9605_RS01805_30S_rib		K02988	PCC_0581_30S_ri		K02988	PCKR_568_30S_ribosomal_		K02988	CHC_515_30S_ribosomal_protei		K02988
			K02907			K02907			K02907			K02907			K02907			K02907
			K02876	WH5701_05590_50S_ribosoma		K02876	SYNCC9605_RS01800_50S_rib		K02876	PCC_0580_50S_ri		K02876	PCKR_567_50S_ribosomal_		K02876			K02876
			K02919	WH5701_05575_Ribosomal_pr		K02919	SYNCC9605_RS13555_50S_rib		K02919	PCC_0577_50S_ri		K02919	PCKR_564_50S_ribosomal_		K02919	CHC_505_50S_ribosomal_protei		K02919	ArthCp057_ribosomal_pr
			K02952	WH5701_05570_30S_ribosoma		K02952	SYNCC9605_RS01785_30S_rib		K02952	PCC_0576_30S_ri		K02952	PCKR_563_30S_ribosomal_		K02952	CHC_500_30S_ribosomal_protei		K02952
			K02948	WH5701_05565_30S_ribosoma		K02948	SYNCC9605_RS01780_30S_rib		K02948	PCC_0575_30S_ri		K02948	PCKR_562_30S_ribosomal_		K02948	CHC_495_30S_ribosomal_protei		K02948	ArthCp056_ribosomal_pr
			K02986	WH5701_07436_30S_ribosoma		K02986	SYNCC9605_RS03995_30S_rib		K02986	PCC_0724_30S_ri		K02986	PCKR_707_30S_ribosomal_		K02986	CHC_990_30S_ribosomal_protei		K02986	ArthCp024_ribosomal_pr
			K02879	WH5701_05555_50S_ribosoma		K02879	SYNCC9605_RS01770_50S_rib		K02879	PCC_0573_50S_ri		K02879	PCKR_560_50S_ribosomal_		K02879			K02879
			K02871	WH5701_05545_50S_ribosoma		K02871	SYNCC9605_RS01760_50S_rib		K02871	PCC_0571_50S_ri		K02871	PCKR_558_50S_ribosomal_		K02871	CHC_485_50S_ribosomal_protei		K02871
			K02996	WH5701_05540_30S_ribosoma		K02996	SYNCC9605_RS01755_30S_rib		K02996	PCC_0570_30S_ri		K02996	PCKR_557_30S_ribosomal_		K02996	CHC_480_30S_ribosomal_protei		K02996
			K02992	WH5701_01025_30S_ribosoma		K02992	SYNCC9605_RS01610_30S_rib		K02992	PCC_0556_30S_ri		K02992	PCKR_542_30S_ribosomal_		K02992	CHC_465_30S_ribosomal_protei		K02992	ArthCp069_ribosomal_pr,ArthCp088_ribosomal_pr
			K02950	WH5701_01020_30S_ribosoma		K02950	SYNCC9605_RS01615_30S_rib		K02950	PCC_0557_30S_ri		K02950	PCKR_543_30S_ribosomal_		K02950	CHC_470_30S_ribosomal_protei		K02950	ArthCp001_ribosomal_pr,ArthCp047_ribosomal_pr
			K07590			K07590			K07590			K07590			K07590			K07590
			K02935	WH5701_05070_50S_ribosoma,WH5701_00325_Ribosomal_pr		K02935	SYNCC9605_RS12330_50S_rib		K02935	PCC_0354_50S_ri		K02935	PCKR_349_50S_ribosomal_		K02935	CHC_315_50S_ribosomal_protei		K02935
			K02864	WH5701_05065_50S_ribosoma,WH5701_00320_50S_ribosoma		K02864	SYNCC9605_RS12335_50S_rib		K02864	PCC_0355_50S_ri		K02864	PCKR_350_50S_ribosomal_		K02864			K02864
			K02863	WH5701_05060_50S_ribosoma		K02863	SYNCC9605_RS12340_50S_rib		K02863	PCC_0356_50S_ri		K02863	PCKR_351_50S_ribosomal_		K02863	CHC_320_50S_ribosomal_protei		K02863
			K02867	WH5701_05055_Ribosomal_pr		K02867	SYNCC9605_RS12345_50S_rib		K02867	PCC_0357_50S_ri		K02867	PCKR_352_50S_ribosomal_		K02867	CHC_325_50S_ribosomal_protei		K02867
			K02967	WH5701_13665_30S_ribosoma		K02967	SYNCC9605_RS06105_30S_rib		K02967	PCC_0257_30S_ri		K02967	PCKR_251_30S_ribosomal_		K02967	CHC_810_30S_ribosomal_protei		K02967	ArthCp011_ribosomal_pr
			K02956	WH5701_08444_Ribosomal_pr,WH5701_16475_Ribosomal_pr		K02956	SYNCC9605_RS05835_30S_rib		K02956	PCC_0236_30S_ri		K02956	PCKR_230_30S_ribosomal_		K02956			K02956	ArthCp081_ribosomal_pr
			K02916	WH5701_02994_50S_ribosoma		K02916	SYNCC9605_RS00300_50S_rib		K02916	PCC_0434_50S_ri		K02916	PCKR_431_50S_ribosomal_		K02916			K02916
			K02887	WH5701_02989_50S_ribosoma		K02887	SYNCC9605_RS00295_50S_rib		K02887	PCC_0433_50S_ri		K02887	PCKR_430_50S_ribosomal_		K02887	CHC_715_50S_ribosomal_protei		K02887	ArthCp045_ribosomal_pr
			K02914	WH5701_07611_hypothetical		K02914	SYNCC9605_RS13630_50S_rib		K02914	PCC_0731_50S_ri		K02914	PCKR_714_50S_ribosomal_		K02914	CHC_5_50S_ribosomal_protein_		K02914
			K02939	WH5701_02030_50S_ribosoma		K02939	SYNCC9605_RS12660_50S_rib		K02939	PCC_0372_50S_ri		K02939	PCKR_366_50S_ribosomal_		K02939	CHC_340_50S_ribosomal_protei		K02939
			K02963	WH5701_12938_30S_ribosoma		K02963	SYNCC9605_RS06710_30S_rib		K02963	PCC_0039_30S_ri		K02963	PCKR_139_30S_ribosomal_		K02963	CHC_780_30S_ribosomal_protei		K02963	ArthCp044_ribosomal_pr
			K02990	WH5701_02634_30S_ribosoma		K02990	SYNCC9605_RS13305_30S_rib		K02990	PCC_0398_30S_ri		K02990	PCKR_393_30S_ribosomal_		K02990	CHC_170_30S_ribosomal_protei		K02990
			K02888	WH5701_14961_ribosomal_pr		K02888	SYNCC9605_RS10635_50S_rib		K02888	PCC_0708_50S_ri		K02888	PCKR_692_50S_ribosomal_		K02888	CHC_110_50S_ribosomal_protei		K02888
			K02899	WH5701_14966_50S_ribosoma		K02899	SYNCC9605_RS10640_50S_rib		K02899	PCC_0707_50S_ri		K02899	PCKR_691_50S_ribosomal_		K02899	CHC_115_50S_ribosomal_protei		K02899
			K02902	WH5701_13250_50S_ribosoma		K02902	SYNCC9605_RS07055_50S_rib		K02902	PCC_0169_50S_ri		K02902	PCKR_162_50S_ribosomal_		K02902	CHC_940_50S_ribosomal_protei		K02902
			K02913	WH5701_12943_50S_ribosoma		K02913	SYNCC9605_RS06715_50S_rib,SYNCC9605_RS13945_50S_rib		K02913	PCC_0038_50S_ri		K02913	PCKR_140_50S_ribosomal_		K02913	CHC_785_50S_ribosomal_protei		K02913	ArthCp043_ribosomal_pr
			K02911	WH5701_09435_50S_ribosoma		K02911	SYNCC9605_RS13865_50S_rib		K02911	PCC_0854_50S_ri		K02911	PCKR_838_50S_ribosomal_		K02911	CHC_100_50S_ribosomal_protei		K02911	ArthCp072_ribosomal_pr
			K02909	WH5701_05535_50S_ribosoma		K02909	SYNCC9605_RS01750_50S_rib		K02909	PCC_0569_50S_ri		K02909	PCKR_556_50S_ribosomal_		K02909	CHC_475_50S_ribosomal_protei		K02909
			K02897			K02897			K02897			K02897			K02897			K02897
			K02959	WH5701_14481_30S_ribosoma		K02959	SYNCC9605_RS04465_30S_rib		K02959	PCC_0124_30S_ri		K02959	PCKR_053_30S_ribosomal_		K02959	CHC_230_30S_ribosomal_protei		K02959	ArthCp004_ribosomal_pr
			K02884	WH5701_13900_50S_ribosoma		K02884	SYNCC9605_RS03285_50S_rib		K02884	PCC_0020_50S_ri		K02884	PCKR_021_50S_ribosomal_		K02884	CHC_365_50S_ribosomal_protei		K02884
			K02968	WH5701_15461_30S_ribosoma		K02968	SYNCC9605_RS10330_30S_rib		K02968	PCC_0098_30S_ri		K02968	PCKR_080_30S_ribosomal_		K02968	CHC_790_30S_ribosomal_protei		K02968
			K02945	WH5701_05985_30S_ribosoma,WH5701_11454_30S_ribosoma		K02945	SYNCC9605_RS02350_30S_rib,SYNCC9605_RS03700_30S_rib		K02945	PCC_0633_30S_ri,PCC_0894_30S_ri		K02945	PCKR_620_30S_ribosomal_,PCKR_879_putative_30S_r		K02945	CHC_280_30S_ribosomal_protei		K02945
			K02970	WH5701_15731_30S_Ribosoma		K02970	SYNCC9605_RS05385_30S_rib		K02970	PCC_0668_30S_ri		K02970	PCKR_656_30S_ribosomal_		K02970			K02970
		M00179 Ribosome, archaea [PATH:map03010] [BR:ko03011] (35)	K02946	WH5701_01045_30S_ribosoma	M00179 Ribosome, archaea [PATH:map03010] [BR:ko03011] (35)	K02946	SYNCC9605_RS01595_30S_rib	M00179 Ribosome, archaea [PATH:map03010] [BR:ko03011] (35)	K02946	PCC_0553_30S_ri	M00179 Ribosome, archaea [PATH:map03010] [BR:ko03011] (35)	K02946	PCKR_539_30S_ribosomal_	M00179 Ribosome, archaea [PATH:map03010] [BR:ko03011] (35)	K02946	CHC_455_30S_ribosomal_protei	M00179 Ribosome, archaea [PATH:map03010] [BR:ko03011] (35)	K02946
			K02906	WH5701_05675_50S_ribosoma		K02906	SYNCC9605_RS01885_50S_rib		K02906	PCC_0597_50S_ri		K02906	PCKR_584_50S_ribosomal_		K02906	CHC_595_50S_ribosomal_protei		K02906
			K02930			K02930			K02930			K02930			K02930			K02930
			K02892	WH5701_05665_50S_ribosoma		K02892	SYNCC9605_RS01875_50S_rib		K02892	PCC_0595_50S_ri		K02892	PCKR_582_50S_ribosomal_		K02892	CHC_585_50S_ribosomal_protei		K02892	ArthCp065_ribosomal_pr,ArthCp084_ribosomal_pr
			K02886	WH5701_05660_50S_ribosoma		K02886	SYNCC9605_RS01870_50S_rib		K02886	PCC_0594_50S_ri		K02886	PCKR_581_50S_ribosomal_		K02886	CHC_580_50S_ribosomal_protei		K02886	ArthCp064_ribosomal_pr,ArthCp085_ribosomal_pr
			K02965	WH5701_05655_30S_ribosoma		K02965	SYNCC9605_RS01865_30S_rib		K02965	PCC_0593_30S_ri		K02965	PCKR_580_30S_ribosomal_		K02965	CHC_575_30S_ribosomal_protei		K02965	ArthCp063_ribosomal_pr
			K02890	WH5701_05650_ribosomal_pr		K02890	SYNCC9605_RS01860_50S_rib		K02890	PCC_0592_50S_ri		K02890	PCKR_579_50S_ribosomal_		K02890	CHC_570_50S_ribosomal_protei		K02890	ArthCp062_ribosomal_pr
			K02982	WH5701_05645_30S_ribosoma		K02982	SYNCC9605_RS01855_30S_rib		K02982	PCC_0591_30S_ri		K02982	PCKR_578_30S_ribosomal_		K02982	CHC_565_30S_ribosomal_protei		K02982	ArthCp061_ribosomal_pr
			K02904	WH5701_05635_50S_ribosoma		K02904	SYNCC9605_RS01845_50S_rib		K02904	PCC_0589_50S_ri		K02904	PCKR_576_50S_ribosomal_		K02904	CHC_555_50S_ribosomal_protei		K02904
			K02961	WH5701_05630_30S_ribosoma,WH5701_16565_30S_ribosoma		K02961	SYNCC9605_RS01840_30S_rib		K02961	PCC_0588_30S_ri		K02961	PCKR_575_30S_ribosomal_		K02961	CHC_550_30S_ribosomal_protei		K02961
			K02874	WH5701_05625_50S_ribosoma,WH5701_16560_50S_ribosoma		K02874	SYNCC9605_RS01835_50S_rib		K02874	PCC_0587_50S_ri		K02874	PCKR_574_50S_ribosomal_		K02874	CHC_545_50S_ribosomal_protei		K02874	ArthCp059_ribosomal_pr
			K02895	WH5701_05620_ribosomal_pr,WH5701_16555_Ribosomal_pr		K02895	SYNCC9605_RS01830_50S_rib		K02895	PCC_0586_50S_ri		K02895	PCKR_573_50S_ribosomal_		K02895	CHC_540_50S_ribosomal_protei		K02895
			K02987			K02987			K02987			K02987			K02987			K02987
			K02931	WH5701_05615_50S_ribosoma		K02931	SYNCC9605_RS01825_50S_rib		K02931	PCC_0585_50S_ri		K02931	PCKR_572_50S_ribosomal_		K02931	CHC_535_50S_ribosomal_protei		K02931
			K02954	WH5701_06561_30S_ribosoma		K02954	SYNCC9605_RS02920_30S_rib		K02954	PCC_0062_30S_ri		K02954	PCKR_116_30S_ribosomal_		K02954	CHC_625_30S_ribosomal_protei		K02954	ArthCp020_ribosomal_pr
			K02994	WH5701_05610_30S_ribosoma		K02994	SYNCC9605_RS01820_30S_rib		K02994	PCC_0584_30S_ri		K02994	PCKR_571_30S_ribosomal_		K02994	CHC_530_30S_ribosomal_protei		K02994	ArthCp058_ribosomal_pr
			K02933	WH5701_05605_50S_ribosoma		K02933	SYNCC9605_RS01815_50S_rib		K02933	PCC_0583_50S_ri		K02933	PCKR_570_50S_ribosomal_		K02933	CHC_525_50S_ribosomal_protei		K02933
			K02912			K02912			K02912			K02912			K02912			K02912
			K02885			K02885			K02885			K02885			K02885			K02885
			K02881	WH5701_05600_ribosomal_pr		K02881	SYNCC9605_RS01810_50S_rib		K02881	PCC_0582_50S_ri		K02881	PCKR_569_50S_ribosomal_		K02881	CHC_520_50S_ribosomal_protei		K02881
			K02988	WH5701_05595_30S_ribosoma		K02988	SYNCC9605_RS01805_30S_rib		K02988	PCC_0581_30S_ri		K02988	PCKR_568_30S_ribosomal_		K02988	CHC_515_30S_ribosomal_protei		K02988
			K02907			K02907			K02907			K02907			K02907			K02907
			K02876	WH5701_05590_50S_ribosoma		K02876	SYNCC9605_RS01800_50S_rib		K02876	PCC_0580_50S_ri		K02876	PCKR_567_50S_ribosomal_		K02876			K02876
			K02952	WH5701_05570_30S_ribosoma		K02952	SYNCC9605_RS01785_30S_rib		K02952	PCC_0576_30S_ri		K02952	PCKR_563_30S_ribosomal_		K02952	CHC_500_30S_ribosomal_protei		K02952
			K02948	WH5701_05565_30S_ribosoma		K02948	SYNCC9605_RS01780_30S_rib		K02948	PCC_0575_30S_ri		K02948	PCKR_562_30S_ribosomal_		K02948	CHC_495_30S_ribosomal_protei		K02948	ArthCp056_ribosomal_pr
			K02986	WH5701_07436_30S_ribosoma		K02986	SYNCC9605_RS03995_30S_rib		K02986	PCC_0724_30S_ri		K02986	PCKR_707_30S_ribosomal_		K02986	CHC_990_30S_ribosomal_protei		K02986	ArthCp024_ribosomal_pr
			K02883			K02883			K02883			K02883			K02883			K02883
			K02871	WH5701_05545_50S_ribosoma		K02871	SYNCC9605_RS01760_50S_rib		K02871	PCC_0571_50S_ri		K02871	PCKR_558_50S_ribosomal_		K02871	CHC_485_50S_ribosomal_protei		K02871
			K02996	WH5701_05540_30S_ribosoma		K02996	SYNCC9605_RS01755_30S_rib		K02996	PCC_0570_30S_ri		K02996	PCKR_557_30S_ribosomal_		K02996	CHC_480_30S_ribosomal_protei		K02996
			K02992	WH5701_01025_30S_ribosoma		K02992	SYNCC9605_RS01610_30S_rib		K02992	PCC_0556_30S_ri		K02992	PCKR_542_30S_ribosomal_		K02992	CHC_465_30S_ribosomal_protei		K02992	ArthCp069_ribosomal_pr,ArthCp088_ribosomal_pr
			K02950	WH5701_01020_30S_ribosoma		K02950	SYNCC9605_RS01615_30S_rib		K02950	PCC_0557_30S_ri		K02950	PCKR_543_30S_ribosomal_		K02950	CHC_470_30S_ribosomal_protei		K02950	ArthCp001_ribosomal_pr,ArthCp047_ribosomal_pr
			K02936			K02936			K02936			K02936			K02936			K02936
			K02979			K02979			K02979			K02979			K02979			K02979
			K02896			K02896			K02896			K02896			K02896			K02896
			K02869			K02869			K02869			K02869			K02869			K02869
			K02864	WH5701_05065_50S_ribosoma,WH5701_00320_50S_ribosoma		K02864	SYNCC9605_RS12335_50S_rib		K02864	PCC_0355_50S_ri		K02864	PCKR_350_50S_ribosomal_		K02864			K02864
			K02863	WH5701_05060_50S_ribosoma		K02863	SYNCC9605_RS12340_50S_rib		K02863	PCC_0356_50S_ri		K02863	PCKR_351_50S_ribosomal_		K02863	CHC_320_50S_ribosomal_protei		K02863
			K02867	WH5701_05055_Ribosomal_pr		K02867	SYNCC9605_RS12345_50S_rib		K02867	PCC_0357_50S_ri		K02867	PCKR_352_50S_ribosomal_		K02867	CHC_325_50S_ribosomal_protei		K02867
			K02967	WH5701_13665_30S_ribosoma		K02967	SYNCC9605_RS06105_30S_rib		K02967	PCC_0257_30S_ri		K02967	PCKR_251_30S_ribosomal_		K02967	CHC_810_30S_ribosomal_protei		K02967	ArthCp011_ribosomal_pr
			K02956	WH5701_08444_Ribosomal_pr,WH5701_16475_Ribosomal_pr		K02956	SYNCC9605_RS05835_30S_rib		K02956	PCC_0236_30S_ri		K02956	PCKR_230_30S_ribosomal_		K02956			K02956	ArthCp081_ribosomal_pr
			K02978			K02978			K02978			K02978			K02978			K02978
			K02929			K02929			K02929			K02929			K02929			K02929
			K02877			K02877			K02877			K02877			K02877			K02877
			K02984			K02984			K02984			K02984			K02984			K02984
			K02991			K02991			K02991			K02991			K02991			K02991
			K02974			K02974			K02974			K02974			K02974			K02974
			K02977			K02977			K02977			K02977			K02977			K02977
			K02962			K02962			K02962			K02962			K02962			K02962
			K02910			K02910			K02910			K02910			K02910			K02910
			K02924			K02924			K02924			K02924			K02924			K02924
			K02866			K02866			K02866			K02866			K02866			K02866
			K02889			K02889			K02889			K02889			K02889			K02889
			K02922			K02922			K02922			K02922			K02922			K02922
			K02921			K02921			K02921			K02921			K02921			K02921
			K02995			K02995			K02995			K02995			K02995			K02995
			K02966			K02966			K02966			K02966			K02966			K02966
			K02927			K02927			K02927			K02927			K02927			K02927
			K02944			K02944			K02944			K02944			K02944			K02944
			K02976			K02976			K02976			K02976			K02976			K02976
			K02975			K02975			K02975			K02975			K02975			K02975
			K02983			K02983			K02983			K02983			K02983			K02983
			K02873			K02873			K02873			K02873			K02873			K02873
			K02917			K02917			K02917			K02917			K02917			K02917
			K02928			K02928			K02928			K02928			K02928			K02928
			K02915			K02915			K02915			K02915			K02915			K02915
			K02875			K02875			K02875			K02875			K02875			K02875
			K02908			K02908			K02908			K02908			K02908			K02908
		M00189 Molybdate transport system [PATH:map02010] [BR:ko02000]	K02020	WH5701_01805_molybdate_bi	M00189 Molybdate transport system [PATH:map02010] [BR:ko02000]			M00189 Molybdate transport system [PATH:map02010] [BR:ko02000]			M00189 Molybdate transport system [PATH:map02010] [BR:ko02000]			M00189 Molybdate transport system [PATH:map02010] [BR:ko02000]			M00189 Molybdate transport system [PATH:map02010] [BR:ko02000]
			K02018	WH5701_01800_Molybdate_AB
			K02017	WH5701_01800_Molybdate_AB
			K05776
		M00438 Nitrate/nitrite transport system [PATH:map00910 map02010] [BR:ko02000]	K15576	WH5701_04715_ABC_type_nit	M00438 Nitrate/nitrite transport system [PATH:map00910 map02010] [BR:ko02000]			M00438 Nitrate/nitrite transport system [PATH:map00910 map02010] [BR:ko02000]			M00438 Nitrate/nitrite transport system [PATH:map00910 map02010] [BR:ko02000]			M00438 Nitrate/nitrite transport system [PATH:map00910 map02010] [BR:ko02000]			M00438 Nitrate/nitrite transport system [PATH:map00910 map02010] [BR:ko02000]
			K15577	WH5701_04720_ABC_type_nit
			K15578	WH5701_04725_nitrate_tran
			K15579
		M00321 Bicarbonate transport system [PATH:map02010] [BR:ko02000]	K11950	WH5701_01925_substrate_bi	M00321 Bicarbonate transport system [PATH:map02010] [BR:ko02000]			M00321 Bicarbonate transport system [PATH:map02010] [BR:ko02000]			M00321 Bicarbonate transport system [PATH:map02010] [BR:ko02000]			M00321 Bicarbonate transport system [PATH:map02010] [BR:ko02000]			M00321 Bicarbonate transport system [PATH:map02010] [BR:ko02000]
			K11951	WH5701_01920_permease_pro
			K11952	WH5701_01915_ATP_binding_
			K11953	WH5701_01910_ATP_binding_,WH5701_04730_Nitrate_tran
		M00188 NitT/TauT family transport system [BR:ko02000]	K02051	WH5701_03704_hypothetical	M00188 NitT/TauT family transport system [BR:ko02000]	K02051	SYNCC9605_RS05460_sulfona	M00188 NitT/TauT family transport system [BR:ko02000]			M00188 NitT/TauT family transport system [BR:ko02000]			M00188 NitT/TauT family transport system [BR:ko02000]			M00188 NitT/TauT family transport system [BR:ko02000]
			K02050	WH5701_03709_ABC_transpor		K02050	SYNCC9605_RS05455_ABC_tra
			K02049	WH5701_03714_ABC_transpor		K02049	SYNCC9605_RS05450_ABC_tra
		M00190 Iron(III) transport system [PATH:map02010] [BR:ko02000]	K02012	WH5701_12134_putative_iro	M00190 Iron(III) transport system [PATH:map02010] [BR:ko02000]	K02012	SYNCC9605_RS13930_iron_AB	M00190 Iron(III) transport system [PATH:map02010] [BR:ko02000]			M00190 Iron(III) transport system [PATH:map02010] [BR:ko02000]			M00190 Iron(III) transport system [PATH:map02010] [BR:ko02000]			M00190 Iron(III) transport system [PATH:map02010] [BR:ko02000]
			K02011	WH5701_12139_putative_iro,WH5701_16790_putative_iro,WH5701_00280_putative_iro		K02011	SYNCC9605_RS03420_iron_AB
			K02010	WH5701_11074_ABC_transpor		K02010	SYNCC9605_RS03425_sugar_A
		M00209 Osmoprotectant transport system [PATH:map02010] [BR:ko02000]	K05845	WH5701_11819_Substrate_bi	M00209 Osmoprotectant transport system [PATH:map02010] [BR:ko02000]			M00209 Osmoprotectant transport system [PATH:map02010] [BR:ko02000]			M00209 Osmoprotectant transport system [PATH:map02010] [BR:ko02000]			M00209 Osmoprotectant transport system [PATH:map02010] [BR:ko02000]			M00209 Osmoprotectant transport system [PATH:map02010] [BR:ko02000]
			K05846	WH5701_11819_Substrate_bi
			K05847
	Saccharide, polyol, and lipid transport system	M00194 Maltose/maltodextrin transport system [PATH:map02010] [BR:ko02000]	K10108		M00194 Maltose/maltodextrin transport system [PATH:map02010] [BR:ko02000]	K10108		M00194 Maltose/maltodextrin transport system [PATH:map02010] [BR:ko02000]			M00194 Maltose/maltodextrin transport system [PATH:map02010] [BR:ko02000]			M00194 Maltose/maltodextrin transport system [PATH:map02010] [BR:ko02000]			M00194 Maltose/maltodextrin transport system [PATH:map02010] [BR:ko02000]
			K10109			K10109
			K10110			K10110
			K10111	WH5701_03765_ABC_transpor		K10111
			K10112	WH5701_15576_possible_ABC		K10112	SYNCC9605_RS02595_ABC_tra
		M00196 Multiple sugar transport system [PATH:map02010] [BR:ko02000]	K10117		M00196 Multiple sugar transport system [PATH:map02010] [BR:ko02000]	K10117		M00196 Multiple sugar transport system [PATH:map02010] [BR:ko02000]			M00196 Multiple sugar transport system [PATH:map02010] [BR:ko02000]			M00196 Multiple sugar transport system [PATH:map02010] [BR:ko02000]			M00196 Multiple sugar transport system [PATH:map02010] [BR:ko02000]
			K10118			K10118
			K10119			K10119
			K10112	WH5701_15576_possible_ABC		K10112	SYNCC9605_RS02595_ABC_tra
		M00201 alpha-Glucoside transport system [PATH:map02010] [BR:ko02000]	K10232		M00201 alpha-Glucoside transport system [PATH:map02010] [BR:ko02000]	K10232		M00201 alpha-Glucoside transport system [PATH:map02010] [BR:ko02000]			M00201 alpha-Glucoside transport system [PATH:map02010] [BR:ko02000]			M00201 alpha-Glucoside transport system [PATH:map02010] [BR:ko02000]			M00201 alpha-Glucoside transport system [PATH:map02010] [BR:ko02000]
			K10233			K10233
			K10234			K10234
			K10235			K10235
			K10112	WH5701_15576_possible_ABC		K10112	SYNCC9605_RS02595_ABC_tra
		M00605 Glucose/mannose transport system [PATH:map02010] [BR:ko02000]	K17315		M00605 Glucose/mannose transport system [PATH:map02010] [BR:ko02000]	K17315		M00605 Glucose/mannose transport system [PATH:map02010] [BR:ko02000]			M00605 Glucose/mannose transport system [PATH:map02010] [BR:ko02000]			M00605 Glucose/mannose transport system [PATH:map02010] [BR:ko02000]			M00605 Glucose/mannose transport system [PATH:map02010] [BR:ko02000]
			K17316			K17316
			K17317			K17317
			K10112	WH5701_15576_possible_ABC		K10112	SYNCC9605_RS02595_ABC_tra
		M00204 Trehalose/maltose transport system [PATH:map02010] [BR:ko02000]	K10236		M00204 Trehalose/maltose transport system [PATH:map02010] [BR:ko02000]	K10240		M00204 Trehalose/maltose transport system [PATH:map02010] [BR:ko02000]			M00204 Trehalose/maltose transport system [PATH:map02010] [BR:ko02000]			M00204 Trehalose/maltose transport system [PATH:map02010] [BR:ko02000]			M00204 Trehalose/maltose transport system [PATH:map02010] [BR:ko02000]
			K10237			K10241
			K10238			K10242
			K10111	WH5701_03765_ABC_transpor		K10112	SYNCC9605_RS02595_ABC_tra
		M00206 Cellobiose transport system [PATH:map02010] [BR:ko02000]	K10240		M00206 Cellobiose transport system [PATH:map02010] [BR:ko02000]	K17329		M00206 Cellobiose transport system [PATH:map02010] [BR:ko02000]			M00206 Cellobiose transport system [PATH:map02010] [BR:ko02000]			M00206 Cellobiose transport system [PATH:map02010] [BR:ko02000]			M00206 Cellobiose transport system [PATH:map02010] [BR:ko02000]
			K10241			K17330
			K10242			K17331
			K10112	WH5701_15576_possible_ABC		K10112	SYNCC9605_RS02595_ABC_tra
		M00606 N,N'-Diacetylchitobiose transport system [PATH:map02010] [BR:ko02000]	K17329		M00606 N,N'-Diacetylchitobiose transport system [PATH:map02010] [BR:ko02000]	K17244	SYNCC9605_RS00560_twin_ar	M00606 N,N'-Diacetylchitobiose transport system [PATH:map02010] [BR:ko02000]			M00606 N,N'-Diacetylchitobiose transport system [PATH:map02010] [BR:ko02000]			M00606 N,N'-Diacetylchitobiose transport system [PATH:map02010] [BR:ko02000]			M00606 N,N'-Diacetylchitobiose transport system [PATH:map02010] [BR:ko02000]
			K17330			K17245	SYNCC9605_RS07265_lactose
			K17331			K17246	SYNCC9605_RS09700_lactose
			K10112	WH5701_15576_possible_ABC		K10120
		M00601 Putative chitobiose transport system [PATH:map02010] [BR:ko02000]	K17244	WH5701_03429_putative_sug	M00601 Putative chitobiose transport system [PATH:map02010] [BR:ko02000]	K10121		M00601 Putative chitobiose transport system [PATH:map02010] [BR:ko02000]			M00601 Putative chitobiose transport system [PATH:map02010] [BR:ko02000]			M00601 Putative chitobiose transport system [PATH:map02010] [BR:ko02000]			M00601 Putative chitobiose transport system [PATH:map02010] [BR:ko02000]
			K17245	WH5701_13390_lactose_tran		K10122
			K17246	WH5701_08114_Binding_prot		K10112	SYNCC9605_RS02595_ABC_tra
		M00197 Putative fructooligosaccharide transport system [BR:ko02000]	K10120		M00197 Putative fructooligosaccharide transport system [BR:ko02000]			M00197 Putative fructooligosaccharide transport system [BR:ko02000]			M00197 Putative fructooligosaccharide transport system [BR:ko02000]			M00197 Putative fructooligosaccharide transport system [BR:ko02000]			M00197 Putative fructooligosaccharide transport system [BR:ko02000]
			K10121
			K10122
			K10112	WH5701_15576_possible_ABC
		M00200 Putative sorbitol/mannitol transport system [PATH:map02010] [BR:ko02000]	K10227		M00200 Putative sorbitol/mannitol transport system [PATH:map02010] [BR:ko02000]	K10227		M00200 Putative sorbitol/mannitol transport system [PATH:map02010] [BR:ko02000]			M00200 Putative sorbitol/mannitol transport system [PATH:map02010] [BR:ko02000]			M00200 Putative sorbitol/mannitol transport system [PATH:map02010] [BR:ko02000]			M00200 Putative sorbitol/mannitol transport system [PATH:map02010] [BR:ko02000]
			K10228			K10228
			K10229			K10229
			K10111	WH5701_03765_ABC_transpor		K10111
			K10112	WH5701_15576_possible_ABC		K10112	SYNCC9605_RS02595_ABC_tra
		M00602 Arabinosaccharide transport system [PATH:map02010] [BR:ko02000]	K17234		M00602 Arabinosaccharide transport system [PATH:map02010] [BR:ko02000]	K17234		M00602 Arabinosaccharide transport system [PATH:map02010] [BR:ko02000]			M00602 Arabinosaccharide transport system [PATH:map02010] [BR:ko02000]			M00602 Arabinosaccharide transport system [PATH:map02010] [BR:ko02000]			M00602 Arabinosaccharide transport system [PATH:map02010] [BR:ko02000]
			K17235			K17235
			K17236			K17236
			K10112	WH5701_15576_possible_ABC		K10112	SYNCC9605_RS02595_ABC_tra
		M00669 gamma-Hexachlorocyclohexane transport system [BR:ko02000]	K02067	WH5701_03990_possible_ABC	M00669 gamma-Hexachlorocyclohexane transport system [BR:ko02000]	K02067	SYNCC9605_RS01030_MCE_fam	M00669 gamma-Hexachlorocyclohexane transport system [BR:ko02000]			M00669 gamma-Hexachlorocyclohexane transport system [BR:ko02000]			M00669 gamma-Hexachlorocyclohexane transport system [BR:ko02000]	K02067		M00669 gamma-Hexachlorocyclohexane transport system [BR:ko02000]
			K02066	WH5701_06281_possible_tra		K02066	SYNCC9605_RS10475_transpo								K02066	CHC_1175_conserved_hypotheti
			K02065	WH5701_03985_ABC_type_tra		K02065	SYNCC9605_RS01025_ABC_tra								K02065
			K18480			K18480									K18480
		M00210 Phospholipid transport system [PATH:map02010] [BR:ko02000]	K07323		M00210 Phospholipid transport system [PATH:map02010] [BR:ko02000]	K07323		M00210 Phospholipid transport system [PATH:map02010] [BR:ko02000]			M00210 Phospholipid transport system [PATH:map02010] [BR:ko02000]			M00210 Phospholipid transport system [PATH:map02010] [BR:ko02000]	K07323		M00210 Phospholipid transport system [PATH:map02010] [BR:ko02000]
			K02067	WH5701_03990_possible_ABC		K02067	SYNCC9605_RS01030_MCE_fam								K02067
			K02066	WH5701_06281_possible_tra		K02066	SYNCC9605_RS10475_transpo								K02066	CHC_1175_conserved_hypotheti
			K02065	WH5701_03985_ABC_type_tra		K02065	SYNCC9605_RS01025_ABC_tra								K02065
			K07122			K07122									K07122
		M00670 Mce transport system [BR:ko02000]	K02067	WH5701_03990_possible_ABC	M00670 Mce transport system [BR:ko02000]	K02067	SYNCC9605_RS01030_MCE_fam	M00670 Mce transport system [BR:ko02000]			M00670 Mce transport system [BR:ko02000]			M00670 Mce transport system [BR:ko02000]	K02067		M00670 Mce transport system [BR:ko02000]
			K02066	WH5701_06281_possible_tra		K02066	SYNCC9605_RS10475_transpo								K02066	CHC_1175_conserved_hypotheti
			K02065	WH5701_03985_ABC_type_tra		K02065	SYNCC9605_RS01025_ABC_tra								K02065
			K18481			K18481									K18481
		M00491 arabinogalactan oligomer/maltooligosaccharide transport system [PATH:map02010] [BR:ko02000]	K15770		M00491 arabinogalactan oligomer/maltooligosaccharide transport system [PATH:map02010] [BR:ko02000]	K15770		M00491 arabinogalactan oligomer/maltooligosaccharide transport system [PATH:map02010] [BR:ko02000]			M00491 arabinogalactan oligomer/maltooligosaccharide transport system [PATH:map02010] [BR:ko02000]			M00491 arabinogalactan oligomer/maltooligosaccharide transport system [PATH:map02010] [BR:ko02000]			M00491 arabinogalactan oligomer/maltooligosaccharide transport system [PATH:map02010] [BR:ko02000]
			K15771			K15771
			K15772			K15772
			K10111	WH5701_03765_ABC_transpor		K10111
			K10112	WH5701_15576_possible_ABC		K10112	SYNCC9605_RS02595_ABC_tra
		M00207 Putative multiple sugar transport system [BR:ko02000]	K02027	WH5701_03750_ABC_transpor	M00207 Putative multiple sugar transport system [BR:ko02000]	K02027	SYNCC9605_RS07070_sugar_A	M00207 Putative multiple sugar transport system [BR:ko02000]			M00207 Putative multiple sugar transport system [BR:ko02000]			M00207 Putative multiple sugar transport system [BR:ko02000]			M00207 Putative multiple sugar transport system [BR:ko02000]
			K02025	WH5701_03755_ABC_transpor,WH5701_16610_ABC_transpor		K02025	SYNCC9605_RS07075_sugar_A
			K02026	WH5701_03760_ABC_transpor		K02026	SYNCC9605_RS07080_sugar_A
			K10111	WH5701_03765_ABC_transpor		K10111
			K10112	WH5701_15576_possible_ABC		K10112	SYNCC9605_RS02595_ABC_tra
		M00211 Putative ABC transport system [BR:ko02000]	K02069	WH5701_11244_putative_ABC	M00211 Putative ABC transport system [BR:ko02000]			M00211 Putative ABC transport system [BR:ko02000]			M00211 Putative ABC transport system [BR:ko02000]			M00211 Putative ABC transport system [BR:ko02000]			M00211 Putative ABC transport system [BR:ko02000]
			K02068	WH5701_11239_ABC_transpor
	Phosphate and amino acid transport system	M00222 Phosphate transport system [PATH:map02010] [BR:ko02000]	K02040	WH5701_01260_ABC_transpor,WH5701_02614_ABC_transpor,WH5701_08779_ABC_transpor,WH5701_10944_ABC_transpor,WH5701_10954_ABC_transpor	M00222 Phosphate transport system [PATH:map02010] [BR:ko02000]	K02040	SYNCC9605_RS05750_phospha,SYNCC9605_RS05755_phospha	M00222 Phosphate transport system [PATH:map02010] [BR:ko02000]	K02040	PCC_0395_ABC_tr	M00222 Phosphate transport system [PATH:map02010] [BR:ko02000]			M00222 Phosphate transport system [PATH:map02010] [BR:ko02000]			M00222 Phosphate transport system [PATH:map02010] [BR:ko02000]
			K02037	WH5701_13200_Phosphate_AB,WH5701_16795_Phosphate_AB		K02037	SYNCC9605_RS07010_phospha		K02037	PCC_0161_Phosph
			K02038	WH5701_13205_putative_pho		K02038	SYNCC9605_RS07015_phospha		K02038	PCC_0162_putati
			K02036	WH5701_13210_putative_pho		K02036	SYNCC9605_RS07020_phospha		K02036	PCC_0163_putati
		M00223 Phosphonate transport system [PATH:map02010] [BR:ko02000]	K02044	WH5701_08189_Putative_pho	M00223 Phosphonate transport system [PATH:map02010] [BR:ko02000]	K02044	SYNCC9605_RS13800_phospho,SYNCC9605_RS06485_putativ	M00223 Phosphonate transport system [PATH:map02010] [BR:ko02000]			M00223 Phosphonate transport system [PATH:map02010] [BR:ko02000]			M00223 Phosphonate transport system [PATH:map02010] [BR:ko02000]			M00223 Phosphonate transport system [PATH:map02010] [BR:ko02000]
			K02042	WH5701_08204_putative_pho		K02042	SYNCC9605_RS06475_phospho
			K02041	WH5701_08199_Putative_pho		K02041	SYNCC9605_RS05545_phospho,SYNCC9605_RS06480_phospha
		M00232 General L-amino acid transport system [PATH:map02010] [BR:ko02000]	K09969	WH5701_07141_polar_amino_,WH5701_11799_polar_amino_	M00232 General L-amino acid transport system [PATH:map02010] [BR:ko02000]	K09969	SYNCC9605_RS09035_amino_a	M00232 General L-amino acid transport system [PATH:map02010] [BR:ko02000]			M00232 General L-amino acid transport system [PATH:map02010] [BR:ko02000]			M00232 General L-amino acid transport system [PATH:map02010] [BR:ko02000]			M00232 General L-amino acid transport system [PATH:map02010] [BR:ko02000]
			K09970	WH5701_11804_ABC_type_per		K09970	SYNCC9605_RS09030_amino_a
			K09971	WH5701_11809_permease_pro		K09971	SYNCC9605_RS09025_amino_a
			K09972	WH5701_11814_ABC_transpor		K09972	SYNCC9605_RS09020_polar_a
		M00237 Branched-chain amino acid transport system [PATH:map02010] [BR:ko02000]	K01999	WH5701_10065_branched_cha	M00237 Branched-chain amino acid transport system [PATH:map02010] [BR:ko02000]			M00237 Branched-chain amino acid transport system [PATH:map02010] [BR:ko02000]			M00237 Branched-chain amino acid transport system [PATH:map02010] [BR:ko02000]			M00237 Branched-chain amino acid transport system [PATH:map02010] [BR:ko02000]			M00237 Branched-chain amino acid transport system [PATH:map02010] [BR:ko02000]
			K01997	WH5701_10060_integral_mem
			K01998	WH5701_10055_permease_pro
			K01995	WH5701_10050_conserved_co
			K01996	WH5701_10045_branched_cha
		M00323 Urea transport system [PATH:map02010] [BR:ko02000]	K11959	WH5701_03534_putative_ure,WH5701_03544_putative_ure	M00323 Urea transport system [PATH:map02010] [BR:ko02000]	K11959	SYNCC9605_RS13020_urea_AB	M00323 Urea transport system [PATH:map02010] [BR:ko02000]			M00323 Urea transport system [PATH:map02010] [BR:ko02000]			M00323 Urea transport system [PATH:map02010] [BR:ko02000]			M00323 Urea transport system [PATH:map02010] [BR:ko02000]
			K11960	WH5701_03529_putative_ure		K11960	SYNCC9605_RS13015_branche
			K11961	WH5701_03524_putative_mem		K11961	SYNCC9605_RS13010_urea_AB
			K11962	WH5701_03519_putative_ATP		K11962	SYNCC9605_RS13005_ABC_tra
			K11963	WH5701_03514_ATPase		K11963	SYNCC9605_RS13000_ABC_tra
		M00236 Putative polar amino acid transport system [BR:ko02000]	K02030	WH5701_05255_possible_ABC,WH5701_10470_extracellula	M00236 Putative polar amino acid transport system [BR:ko02000]	K02030	SYNCC9605_RS13440_hypothe	M00236 Putative polar amino acid transport system [BR:ko02000]			M00236 Putative polar amino acid transport system [BR:ko02000]			M00236 Putative polar amino acid transport system [BR:ko02000]			M00236 Putative polar amino acid transport system [BR:ko02000]
			K02029			K02029
			K02028			K02028
	Peptide and nickel transport system	M00239 Peptides/nickel transport system [PATH:map02010] [BR:ko02000]	K02035	WH5701_07959_ABC_transpor	M00239 Peptides/nickel transport system [PATH:map02010] [BR:ko02000]	K02035	SYNCC9605_RS09805_ABC_tra	M00239 Peptides/nickel transport system [PATH:map02010] [BR:ko02000]			M00239 Peptides/nickel transport system [PATH:map02010] [BR:ko02000]			M00239 Peptides/nickel transport system [PATH:map02010] [BR:ko02000]			M00239 Peptides/nickel transport system [PATH:map02010] [BR:ko02000]
			K02033	WH5701_07954_putative_ABC		K02033	SYNCC9605_RS09810_peptide
			K02034	WH5701_06676_putative_ABC		K02034	SYNCC9605_RS04055_peptide
			K02031	WH5701_05170_ABC_transpor		K02031	SYNCC9605_RS12270_ABC_tra
			K02032	WH5701_05170_ABC_transpor		K02032	SYNCC9605_RS12270_ABC_tra
	Metallic cation, iron-siderophore and vitamin B12 transport system	M00240 Iron complex transport system [PATH:map02010] [BR:ko02000]	K02016		M00240 Iron complex transport system [PATH:map02010] [BR:ko02000]	K02016		M00240 Iron complex transport system [PATH:map02010] [BR:ko02000]			M00240 Iron complex transport system [PATH:map02010] [BR:ko02000]			M00240 Iron complex transport system [PATH:map02010] [BR:ko02000]			M00240 Iron complex transport system [PATH:map02010] [BR:ko02000]
			K02015			K02015
			K02013	WH5701_08754_possible_ABC		K02013	SYNCC9605_RS07435_molybde
		M00316 Manganese transport system [PATH:map02010 map02020] [BR:ko02000]	K11601	WH5701_12658_ABC_transpor	M00316 Manganese transport system [PATH:map02010 map02020] [BR:ko02000]	K11601	SYNCC9605_RS07460_metal_A	M00316 Manganese transport system [PATH:map02010 map02020] [BR:ko02000]			M00316 Manganese transport system [PATH:map02010 map02020] [BR:ko02000]			M00316 Manganese transport system [PATH:map02010 map02020] [BR:ko02000]			M00316 Manganese transport system [PATH:map02010 map02020] [BR:ko02000]
			K11602	WH5701_12668_ABC_transpor		K11602	SYNCC9605_RS07445_iron_AB
			K11603	WH5701_12663_ABC_transpor		K11603	SYNCC9605_RS07455_mangane
		M00243 Manganese/iron transport system [BR:ko02000]	K09818	WH5701_11569_ABC_transpor	M00243 Manganese/iron transport system [BR:ko02000]	K09818	SYNCC9605_RS08010_ABC_tra	M00243 Manganese/iron transport system [BR:ko02000]			M00243 Manganese/iron transport system [BR:ko02000]			M00243 Manganese/iron transport system [BR:ko02000]			M00243 Manganese/iron transport system [BR:ko02000]
			K09819	WH5701_11584_hypothetical		K09819	SYNCC9605_RS08020_mangane
			K09820			K09820
		M00581 Biotin transport system [PATH:map02010] [BR:ko02000]	K03523	WH5701_13615_hypothetical	M00581 Biotin transport system [PATH:map02010] [BR:ko02000]	K03523	SYNCC9605_RS06060_biotin_	M00581 Biotin transport system [PATH:map02010] [BR:ko02000]	K03523	PCC_0253_hypoth	M00581 Biotin transport system [PATH:map02010] [BR:ko02000]	K03523	PCKR_247_hypothetical_p	M00581 Biotin transport system [PATH:map02010] [BR:ko02000]			M00581 Biotin transport system [PATH:map02010] [BR:ko02000]
			K16783			K16783			K16783			K16783
			K16784			K16784			K16784			K16784
		M00582 Energy-coupling factor transport system [PATH:map02010] [BR:ko02000]	K03523	WH5701_13615_hypothetical	M00582 Energy-coupling factor transport system [PATH:map02010] [BR:ko02000]	K03523	SYNCC9605_RS06060_biotin_	M00582 Energy-coupling factor transport system [PATH:map02010] [BR:ko02000]	K03523	PCC_0253_hypoth	M00582 Energy-coupling factor transport system [PATH:map02010] [BR:ko02000]	K03523	PCKR_247_hypothetical_p	M00582 Energy-coupling factor transport system [PATH:map02010] [BR:ko02000]			M00582 Energy-coupling factor transport system [PATH:map02010] [BR:ko02000]
			K16923			K16923			K16923			K16923
			K16924			K16924			K16924			K16924
			K16925			K16925			K16925			K16925
			K16926			K16926			K16926			K16926
			K16927			K16927			K16927			K16927
			K16928			K16928			K16928			K16928
			K16929			K16929			K16929			K16929
			K16785	WH5701_06241_possible_cob,WH5701_00100_possible_cob		K16785	SYNCC9605_RS10125_cobalt_		K16785	PCC_0049_possib		K16785	PCKR_128_putative_cobal
			K16786	WH5701_00740_possible_ABC		K16786	SYNCC9605_RS11870_cobalt_		K16786	PCC_0300_possib		K16786	PCKR_295_putative_ABC_t
			K16787	WH5701_08244_possible_ABC		K16787	SYNCC9605_RS06430_murein_		K16787	PCC_0834_possib		K16787	PCKR_819_putative_ABC_t
	ABC-2 type and other transport systems	M00249 Capsular polysaccharide transport system [PATH:map02010] [BR:ko02000]			M00249 Capsular polysaccharide transport system [PATH:map02010] [BR:ko02000]	K09688	SYNCC9605_RS10180_sugar_A	M00249 Capsular polysaccharide transport system [PATH:map02010] [BR:ko02000]			M00249 Capsular polysaccharide transport system [PATH:map02010] [BR:ko02000]			M00249 Capsular polysaccharide transport system [PATH:map02010] [BR:ko02000]			M00249 Capsular polysaccharide transport system [PATH:map02010] [BR:ko02000]
						K10107
						K09689
		M00250 Lipopolysaccharide transport system [PATH:map02010] [BR:ko02000]	K09690	WH5701_03114_putative_ABC	M00250 Lipopolysaccharide transport system [PATH:map02010] [BR:ko02000]			M00250 Lipopolysaccharide transport system [PATH:map02010] [BR:ko02000]			M00250 Lipopolysaccharide transport system [PATH:map02010] [BR:ko02000]			M00250 Lipopolysaccharide transport system [PATH:map02010] [BR:ko02000]			M00250 Lipopolysaccharide transport system [PATH:map02010] [BR:ko02000]
			K09691
		M00320 Lipopolysaccharide export system [PATH:map02010] [BR:ko02000]	K07091		M00320 Lipopolysaccharide export system [PATH:map02010] [BR:ko02000]	K07091		M00320 Lipopolysaccharide export system [PATH:map02010] [BR:ko02000]			M00320 Lipopolysaccharide export system [PATH:map02010] [BR:ko02000]			M00320 Lipopolysaccharide export system [PATH:map02010] [BR:ko02000]			M00320 Lipopolysaccharide export system [PATH:map02010] [BR:ko02000]
			K11720	WH5701_13735_possible_per		K11720	SYNCC9605_RS06250_permeas
			K06861	WH5701_13730_possible_ABC		K06861	SYNCC9605_RS06245_ABC_tra
		M00258 Putative ABC transport system [BR:ko02000]	K02004	WH5701_13325_possible_ABC,WH5701_13645_ABC_transpor	M00258 Putative ABC transport system [BR:ko02000]	K02004	SYNCC9605_RS06090_ABC_tra,SYNCC9605_RS07210_ABC_tra	M00258 Putative ABC transport system [BR:ko02000]			M00258 Putative ABC transport system [BR:ko02000]			M00258 Putative ABC transport system [BR:ko02000]			M00258 Putative ABC transport system [BR:ko02000]
			K02003	WH5701_07676_ATPase,WH5701_13650_ABC_transpor		K02003	SYNCC9605_RS03030_macroli,SYNCC9605_RS06095_ABC_tra
		M00254 ABC-2 type transport system [BR:ko02000]	K01992	WH5701_07766_putative_mul,WH5701_13450_conserved_me,WH5701_13455_putative_mul,WH5701_16590_conserved_me,WH5701_16595_putative_mul	M00254 ABC-2 type transport system [BR:ko02000]	K01992	SYNCC9605_RS03115_transpo,SYNCC9605_RS12725_ABC_tra,SYNCC9605_RS12730_multidr	M00254 ABC-2 type transport system [BR:ko02000]	K01992	PCC_0750_putati	M00254 ABC-2 type transport system [BR:ko02000]	K01992	PCKR_733_putative_multi	M00254 ABC-2 type transport system [BR:ko02000]	K01992	CHC_445_ABC_2_type_transport	M00254 ABC-2 type transport system [BR:ko02000]
			K01990	WH5701_07761_putative_mul,WH5701_13460_ATPase,WH5701_00285_ATPase		K01990	SYNCC9605_RS03110_lysozym,SYNCC9605_RS12735_ABC_tra		K01990	PCC_0749_putati		K01990	PCKR_732_putative_multi		K01990
	Drug efflux transporter/pump	M00707 Multidrug resistance, SmdAB/MdlAB transporter	K18889	WH5701_08509_ABC_transpor,WH5701_16730_ATPase	M00707 Multidrug resistance, SmdAB/MdlAB transporter	K18889	SYNCC9605_RS05785_membran	M00707 Multidrug resistance, SmdAB/MdlAB transporter	K18889	PCC_0227_ABC_tr	M00707 Multidrug resistance, SmdAB/MdlAB transporter	K18889	PCKR_221_ABC_transporte	M00707 Multidrug resistance, SmdAB/MdlAB transporter			M00707 Multidrug resistance, SmdAB/MdlAB transporter
			K18890	WH5701_11089_ATPase		K18890	SYNCC9605_RS04875_long_ch		K18890	PCC_0921_ATPase		K18890	PCKR_907_ATPase
	Bacterial secretion system	M00331 Type II general secretion system [PATH:map03070] [BR:ko02044]	K02453		M00331 Type II general secretion system [PATH:map03070] [BR:ko02044]	K02453		M00331 Type II general secretion system [PATH:map03070] [BR:ko02044]			M00331 Type II general secretion system [PATH:map03070] [BR:ko02044]			M00331 Type II general secretion system [PATH:map03070] [BR:ko02044]			M00331 Type II general secretion system [PATH:map03070] [BR:ko02044]
			K02452			K02452
			K02455			K02455
			K02456			K02456
			K02457			K02457
			K02458			K02458
			K02459			K02459
			K02460			K02460
			K02461			K02461
			K02462			K02462
			K02454			K02454
			K02464			K02464
			K02654	WH5701_09485_putative_typ		K02654	SYNCC9605_RS09300_prepili
			K02450			K02450
			K02451			K02451
			K02463			K02463
			K02465			K02465
		M00335 Sec (secretion) system [PATH:map03070] [BR:ko02044]	K03072	WH5701_13510_preprotein_t	M00335 Sec (secretion) system [PATH:map03070] [BR:ko02044]	K03072	SYNCC9605_RS05955_protein	M00335 Sec (secretion) system [PATH:map03070] [BR:ko02044]	K03072		M00335 Sec (secretion) system [PATH:map03070] [BR:ko02044]	K03072		M00335 Sec (secretion) system [PATH:map03070] [BR:ko02044]	K03072		M00335 Sec (secretion) system [PATH:map03070] [BR:ko02044]
			K03074	WH5701_13515_preprotein_t		K03074	SYNCC9605_RS05960_protein		K03074			K03074			K03074
			K12257			K12257			K12257			K12257			K12257
			K03073	WH5701_05045_putative_pre		K03073	SYNCC9605_RS12355_preprot		K03073	PCC_0359_Prepro		K03073	PCKR_354_Preprotein_tra		K03073
			K03075	WH5701_15101_hypothetical		K03075	SYNCC9605_RS10810_preprot		K03075	PCC_0217_prepro		K03075	PCKR_211_preprotein_tra		K03075
			K22228			K22228			K22228			K22228			K22228
			K13301			K13301			K13301			K13301			K13301
			K03076	WH5701_05585_preprotein_t		K03076	SYNCC9605_RS01795_preprot		K03076	PCC_0579_prepro		K03076	PCKR_566_preprotein_tra		K03076	CHC_510_preprotein_transloca
			K03210			K03210			K03210			K03210			K03210
			K03217	WH5701_07596_putative_inn,WH5701_16640_putative_inn		K03217	SYNCC9605_RS02945_membran		K03217	PCC_0728_putati		K03217	PCKR_711_putative_inner		K03217
			K03070	WH5701_03159_preprotein_t		K03070	SYNCC9605_RS00420_protein		K03070	PCC_0484_prepro		K03070	PCKR_480_preprotein_tra		K03070	CHC_1110_preprotein_transloc
			K03110	WH5701_02769_signal_recog		K03110	SYNCC9605_RS00065_signal_		K03110	PCC_0410_signal		K03110	PCKR_405_signal_recogni		K03110
			K03071			K03071			K03071			K03071			K03071
			K03106	WH5701_14476_signal_recog		K03106	SYNCC9605_RS04460_signal_		K03106	PCC_0125_signal		K03106	PCKR_052_signal_recogni		K03106
		M00336 Twin-arginine translocation (Tat) system [PATH:map03070] [BR:ko02044]	K03116	WH5701_01420_twin_arginin	M00336 Twin-arginine translocation (Tat) system [PATH:map03070] [BR:ko02044]	K03116	SYNCC9605_RS01315_twin_ar	M00336 Twin-arginine translocation (Tat) system [PATH:map03070] [BR:ko02044]	K03116		M00336 Twin-arginine translocation (Tat) system [PATH:map03070] [BR:ko02044]	K03116		M00336 Twin-arginine translocation (Tat) system [PATH:map03070] [BR:ko02044]	K03116		M00336 Twin-arginine translocation (Tat) system [PATH:map03070] [BR:ko02044]
			K03117			K03117			K03117			K03117			K03117
			K03118	WH5701_07874_Sec_independ		K03118	SYNCC9605_RS03205_twin_ar		K03118	PCC_0757_Sec_in		K03118	PCKR_740_Sec_independen		K03118	CHC_740_sec_independent_prot
			K03425			K03425			K03425			K03425			K03425
		M00429 Competence-related DNA transformation transporter [BR:ko02044]	K02237		M00429 Competence-related DNA transformation transporter [BR:ko02044]	K02237		M00429 Competence-related DNA transformation transporter [BR:ko02044]			M00429 Competence-related DNA transformation transporter [BR:ko02044]			M00429 Competence-related DNA transformation transporter [BR:ko02044]			M00429 Competence-related DNA transformation transporter [BR:ko02044]
			K02238	WH5701_06751_ComEC_Rec2_r		K02238	SYNCC9605_RS04120_compete
			K02240			K02240
			K02242			K02242
			K02245			K02245
			K02246			K02246
			K02247			K02247
			K02249			K02249
			K02243			K02243
			K02244			K02244
			K02236			K02236
			K02248			K02248
			K01493			K01493
			K02239			K02239
			K02241			K02241
Metabolism	Aminoacyl tRNA	M00360 Aminoacyl-tRNA biosynthesis, prokaryotes [PATH:map00970] (24)	K01872	WH5701_04865_alanyl_tRNA_	M00360 Aminoacyl-tRNA biosynthesis, prokaryotes [PATH:map00970] (24)	K01872	SYNCC9605_RS12545_alanine	M00360 Aminoacyl-tRNA biosynthesis, prokaryotes [PATH:map00970] (24)	K01872	PCC_0367_alanyl	M00360 Aminoacyl-tRNA biosynthesis, prokaryotes [PATH:map00970] (24)	K01872	PCKR_361_alanyl_tRNA_sy	M00360 Aminoacyl-tRNA biosynthesis, prokaryotes [PATH:map00970] (24)			M00360 Aminoacyl-tRNA biosynthesis, prokaryotes [PATH:map00970] (24)
			K01887	WH5701_05285_arginyl_tRNA		K01887	SYNCC9605_RS12245_arginin		K01887	PCC_0346_arginy		K01887	PCKR_341_arginyl_tRNA_s
			K01893			K01893			K01893			K01893
			K01876	WH5701_03880_aspartyl_tRN,WH5701_16820_Aspartyl_tRN		K01876	SYNCC9605_RS12905_asparta		K01876	PCC_0385_aspart		K01876	PCKR_379_aspartyl_tRNA_
			K09759			K09759			K09759			K09759
			K01883	WH5701_14311_cysteinyl_tR		K01883	SYNCC9605_RS09845_cystein		K01883	PCC_0025_cystei		K01883	PCKR_026_cysteinyl_tRNA
			K01886			K01886			K01886			K01886
			K01885	WH5701_06431_Glutamyl_Glu,WH5701_13910_glutamyl_tRN		K01885	SYNCC9605_RS03265_glutama,SYNCC9605_RS10445_tRNA_gl		K01885	PCC_0024_glutam		K01885	PCKR_025_glutamyl_tRNA_
			K09698			K09698			K09698			K09698
			K01878	WH5701_06741_Glycyl_tRNA_		K01878	SYNCC9605_RS04115_glycine		K01878	PCC_0073_Glycyl		K01878	PCKR_105_glycyl_tRNA_sy
			K01879	WH5701_13700_putative_Gly		K01879	SYNCC9605_RS06135_glycine		K01879	PCC_0261_putati		K01879	PCKR_254_putative_Glycy
			K14164			K14164			K14164			K14164
			K01880			K01880			K01880			K01880
			K01892	WH5701_03915_histidyl_tRN,WH5701_13230_tRNA_synthet		K01892	SYNCC9605_RS00940_histidi		K01892	PCC_0481_histid		K01892	PCKR_477_histidyl_tRNA_
			K01870	WH5701_01285_isoleucyl_tR		K01870	SYNCC9605_RS01415_isoleuc		K01870	PCC_0532_isoleu		K01870	PCKR_523_isoleucyl_tRNA
			K01869	WH5701_13110_t_RNA_synthe		K01869	SYNCC9605_RS06925_leucine		K01869	PCC_0154_t_RNA_		K01869	PCKR_151_t_RNA_syntheta
			K04567	WH5701_03439_lysyl_tRNA_s		K04567	SYNCC9605_RS00570_lysinet		K04567	PCC_0458_lysyl_		K04567	PCKR_455_lysyl_tRNA_syn
			K04566			K04566			K04566			K04566
			K01874	WH5701_12923_methioninetR		K01874	SYNCC9605_RS06695_methion		K01874	PCC_0041_methio		K01874	PCKR_137_methioninetRNA
			K01889	WH5701_16163_Phenylalanyl,WH5701_14561_Phenylalanyl		K01889	SYNCC9605_RS04550_phenyla		K01889	PCC_0132_Phenyl		K01889	PCKR_040_phenylalanyl_t
			K01890	WH5701_12948_Phenylalanyl		K01890	SYNCC9605_RS06720_phenyla		K01890	PCC_0037_Phenyl		K01890	PCKR_141_phenylalanyl_t
			K01881	WH5701_12004_prolyl_tRNA_		K01881	SYNCC9605_RS03540_proline		K01881	PCC_0883_prolyl		K01881	PCKR_867_prolyl_tRNA_sy
			K01875	WH5701_06576_seryl_tRNA_s		K01875	SYNCC9605_RS02930_serinet		K01875	PCC_0064_seryl_		K01875	PCKR_114_seryl_tRNA_syn
			K01868	WH5701_12613_Threonyl_tRN		K01868	SYNCC9605_RS05230_threoni		K01868	PCC_0874_Threon		K01868	PCKR_847_Threonyl_tRNA_
			K01867	WH5701_12633_tryptophanyl		K01867	SYNCC9605_RS05245_tryptop		K01867	PCC_0875_trypto		K01867	PCKR_846_tryptophanyl_t
			K01866	WH5701_14861_tyrosyl_tRNA		K01866	SYNCC9605_RS10505_tyrosin		K01866	PCC_0713_tyrosy		K01866	PCKR_697_tyrosyl_tRNA_s
			K01873	WH5701_02249_t_RNA_synthe		K01873	SYNCC9605_RS12740_valinet		K01873	PCC_0378_t_RNA_		K01873	PCKR_372_t_RNA_syntheta
			K07587			K07587			K07587			K07587
			K11627			K11627			K11627			K11627
			K01884			K01884			K01884			K01884
	Nucleotide sugar	M00362 Nucleotide sugar biosynthesis, prokaryotes [PATH:map00520]	K00963		M00362 Nucleotide sugar biosynthesis, prokaryotes [PATH:map00520]	K00963		M00362 Nucleotide sugar biosynthesis, prokaryotes [PATH:map00520]			M00362 Nucleotide sugar biosynthesis, prokaryotes [PATH:map00520]			M00362 Nucleotide sugar biosynthesis, prokaryotes [PATH:map00520]			M00362 Nucleotide sugar biosynthesis, prokaryotes [PATH:map00520]
			K00965			K00965
			K01784	WH5701_03614_UDP_glucose_		K01784	SYNCC9605_RS00935_UDP_glu
			K17716			K17716
			K00972			K00972
			K04042	WH5701_12823_UDP_N_acetyl		K04042	SYNCC9605_RS05675_bifunct
			K11528			K11528
			K01791	WH5701_07914_UDP_N_acetyl		K01791	SYNCC9605_RS03245_UDP_N_a
			K00012	WH5701_03920_UDP_glucose_		K00012	SYNCC9605_RS00950_UDP_glu
			K00966	WH5701_00880_putative_sug		K00966	SYNCC9605_RS12010_mannose
			K00971			K00971
			K16011	WH5701_03624_GDP_mannose_		K16011	SYNCC9605_RS08230_mannose
			K16881			K16881
		M00361 Nucleotide sugar biosynthesis, eukaryotes [PATH:map00520]	K00963		M00361 Nucleotide sugar biosynthesis, eukaryotes [PATH:map00520]	K00963		M00361 Nucleotide sugar biosynthesis, eukaryotes [PATH:map00520]			M00361 Nucleotide sugar biosynthesis, eukaryotes [PATH:map00520]			M00361 Nucleotide sugar biosynthesis, eukaryotes [PATH:map00520]			M00361 Nucleotide sugar biosynthesis, eukaryotes [PATH:map00520]
			K01784	WH5701_03614_UDP_glucose_		K01784
			K00972			K00972
			K00012	WH5701_03920_UDP_glucose_		K00012
			K08678	WH5701_03925_putative_nuc		K08678
			K00966	WH5701_00880_putative_sug		K00966
			K00971			K00971
Environmental information processing	Two-component regulatory system	M00434 PhoR-PhoB (phosphate starvation response) two-component regulatory system [PATH:map02020] [BR:ko02022]	K07636	WH5701_01245_two_componen	M00434 PhoR-PhoB (phosphate starvation response) two-component regulatory system [PATH:map02020] [BR:ko02022]	K07636	SYNCC9605_RS08075_two_com	M00434 PhoR-PhoB (phosphate starvation response) two-component regulatory system [PATH:map02020] [BR:ko02022]			M00434 PhoR-PhoB (phosphate starvation response) two-component regulatory system [PATH:map02020] [BR:ko02022]			M00434 PhoR-PhoB (phosphate starvation response) two-component regulatory system [PATH:map02020] [BR:ko02022]			M00434 PhoR-PhoB (phosphate starvation response) two-component regulatory system [PATH:map02020] [BR:ko02022]
			K07657	WH5701_01250_two_componen		K07657	SYNCC9605_RS08080_DNA_bin
			K07658			K07658
		M00445 EnvZ-OmpR (osmotic stress response) two-component regulatory system [PATH:map02020] [BR:ko02022]	K07638	WH5701_07246_two_componen	M00445 EnvZ-OmpR (osmotic stress response) two-component regulatory system [PATH:map02020] [BR:ko02022]	K07638	SYNCC9605_RS09200_two_com	M00445 EnvZ-OmpR (osmotic stress response) two-component regulatory system [PATH:map02020] [BR:ko02022]			M00445 EnvZ-OmpR (osmotic stress response) two-component regulatory system [PATH:map02020] [BR:ko02022]			M00445 EnvZ-OmpR (osmotic stress response) two-component regulatory system [PATH:map02020] [BR:ko02022]			M00445 EnvZ-OmpR (osmotic stress response) two-component regulatory system [PATH:map02020] [BR:ko02022]
			K07659	WH5701_07241_two_componen		K07659	SYNCC9605_RS09195_DNA_bin
		M00466 NblS-NblR (photosynthesis) two-component regulatory system [PATH:map02020] [BR:ko02022]	K07769	WH5701_14941_multi_sensor	M00466 NblS-NblR (photosynthesis) two-component regulatory system [PATH:map02020] [BR:ko02022]	K07769	SYNCC9605_RS10615_PAS_dom	M00466 NblS-NblR (photosynthesis) two-component regulatory system [PATH:map02020] [BR:ko02022]	K07769	PCC_0709_multi_	M00466 NblS-NblR (photosynthesis) two-component regulatory system [PATH:map02020] [BR:ko02022]	K07769	PCKR_693_multi_sensor_s	M00466 NblS-NblR (photosynthesis) two-component regulatory system [PATH:map02020] [BR:ko02022]			M00466 NblS-NblR (photosynthesis) two-component regulatory system [PATH:map02020] [BR:ko02022]
			K11332			K11332			K11332			K11332
		M00467 SasA-RpaAB (circadian timing mediating) two-component regulatory system [PATH:map02020] [BR:ko02022]	K08479	WH5701_10220_adaptive_res	M00467 SasA-RpaAB (circadian timing mediating) two-component regulatory system [PATH:map02020] [BR:ko02022]	K08479	SYNCC9605_RS09575_ATPase	M00467 SasA-RpaAB (circadian timing mediating) two-component regulatory system [PATH:map02020] [BR:ko02022]	K08479		M00467 SasA-RpaAB (circadian timing mediating) two-component regulatory system [PATH:map02020] [BR:ko02022]	K08479		M00467 SasA-RpaAB (circadian timing mediating) two-component regulatory system [PATH:map02020] [BR:ko02022]	K08479		M00467 SasA-RpaAB (circadian timing mediating) two-component regulatory system [PATH:map02020] [BR:ko02022]
			K10697	WH5701_00745_two_componen,WH5701_11494_Two_componen		K10697	SYNCC9605_RS11880_DNA_bin		K10697			K10697			K10697
			K11329	WH5701_16228_two_componen,WH5701_00775_two_componen,WH5701_03434_two_componen		K11329	SYNCC9605_RS00565_DNA_bin,SYNCC9605_RS11910_DNA_bin		K11329	PCC_0306_two_co,PCC_0457_two_co		K11329	PCKR_302_two_component_,PCKR_454_two_component_		K11329	CHC_200_regulatory_component
	Drug resistance	M00628 beta-Lactam resistance, AmpC system [PATH:map01501]	K08218	WH5701_15426_integral_mem	M00628 beta-Lactam resistance, AmpC system [PATH:map01501]			M00628 beta-Lactam resistance, AmpC system [PATH:map01501]			M00628 beta-Lactam resistance, AmpC system [PATH:map01501]			M00628 beta-Lactam resistance, AmpC system [PATH:map01501]			M00628 beta-Lactam resistance, AmpC system [PATH:map01501]
			K01207
			K17850
			K01467
			K17836	WH5701_08024_possible_bet
		M00742 Aminoglycoside resistance, protease FtsH	K07638	WH5701_07246_two_componen	M00742 Aminoglycoside resistance, protease FtsH	K07638	SYNCC9605_RS09200_two_com	M00742 Aminoglycoside resistance, protease FtsH	K07638		M00742 Aminoglycoside resistance, protease FtsH	K07638		M00742 Aminoglycoside resistance, protease FtsH	K07638		M00742 Aminoglycoside resistance, protease FtsH
			K07659	WH5701_07241_two_componen		K07659	SYNCC9605_RS09195_DNA_bin		K07659			K07659			K07659
			K19416			K19416			K19416			K19416			K19416
			K04088			K04088			K04088			K04088			K04088
			K04087			K04087			K04087			K04087			K04087
			K03798	WH5701_01140_cell_divisio,WH5701_09440_cell_divisio,WH5701_13335_FtsH_ATP_dep,WH5701_14686_cell_divisio		K03798	SYNCC9605_RS01505_cell_di,SYNCC9605_RS04660_cell_di,SYNCC9605_RS06630_cell_di,SYNCC9605_RS07215_cell_di		K03798	PCC_0131_cell_d,PCC_0180_FtsH_A,PCC_0544_cell_d		K03798	PCKR_039_cell_division_		K03798	CHC_415_cell_division_protei
		M00743 Aminoglycoside resistance, protease HtpX	K07638	WH5701_07246_two_componen	M00743 Aminoglycoside resistance, protease HtpX	K07638	SYNCC9605_RS09200_two_com	M00743 Aminoglycoside resistance, protease HtpX			M00743 Aminoglycoside resistance, protease HtpX			M00743 Aminoglycoside resistance, protease HtpX			M00743 Aminoglycoside resistance, protease HtpX
			K07659	WH5701_07241_two_componen		K07659	SYNCC9605_RS09195_DNA_bin
			K03799			K03799
		M00729 Fluoroquinolone resistance, gyrase-protecting protein Qnr	K03553	WH5701_05700_recombinase_,WH5701_14316_1_deoxy_D_xy,WH5701_00380_RecA_DNA_rec	M00729 Fluoroquinolone resistance, gyrase-protecting protein Qnr	K03553	SYNCC9605_RS01915_DNA_rec	M00729 Fluoroquinolone resistance, gyrase-protecting protein Qnr	K03553	PCC_0602_recomb	M00729 Fluoroquinolone resistance, gyrase-protecting protein Qnr	K03553	PCKR_589_recombinase_A	M00729 Fluoroquinolone resistance, gyrase-protecting protein Qnr			M00729 Fluoroquinolone resistance, gyrase-protecting protein Qnr
			K01356	WH5701_14696_SOS_function		K01356	SYNCC9605_RS04680_repress		K01356			K01356
			K18555			K18555			K18555			K18555
		M00727 Cationic antimicrobial peptide (CAMP) resistance, N-acetylmuramoyl-L-alanine amidase AmiA and AmiC [PATH:map01503]	K07640		M00727 Cationic antimicrobial peptide (CAMP) resistance, N-acetylmuramoyl-L-alanine amidase AmiA and AmiC [PATH:map01503]	K07640		M00727 Cationic antimicrobial peptide (CAMP) resistance, N-acetylmuramoyl-L-alanine amidase AmiA and AmiC [PATH:map01503]	K07640		M00727 Cationic antimicrobial peptide (CAMP) resistance, N-acetylmuramoyl-L-alanine amidase AmiA and AmiC [PATH:map01503]	K07640		M00727 Cationic antimicrobial peptide (CAMP) resistance, N-acetylmuramoyl-L-alanine amidase AmiA and AmiC [PATH:map01503]			M00727 Cationic antimicrobial peptide (CAMP) resistance, N-acetylmuramoyl-L-alanine amidase AmiA and AmiC [PATH:map01503]
			K07662			K07662			K07662			K07662
			K01448	WH5701_10015_Cell_wall_hy		K01448	SYNCC9605_RS05705_cell_wa		K01448	PCC_0694_Cell_w		K01448	PCKR_678_cell_wall_hydr
	Cell signaling	M00695 cAMP signaling [PATH:map04024]	K04632		M00695 cAMP signaling [PATH:map04024]	K04632		M00695 cAMP signaling [PATH:map04024]			M00695 cAMP signaling [PATH:map04024]			M00695 cAMP signaling [PATH:map04024]			M00695 cAMP signaling [PATH:map04024]
			K04630			K04630
			K08041			K08041
			K08042			K08042
			K08043			K08043
			K08044			K08044
			K08045			K08045
			K08046			K08046
			K08047			K08047
			K08048			K08048
			K08049			K08049
			K01768	WH5701_04875_Guanylate_cy,WH5701_04920_guanylyl_cyc		K01768	SYNCC9605_RS12530_adenyla
			K04345			K04345
Gene set	Metabolic capacity	M00615 Nitrate assimilation	K02575	WH5701_16218_Nitrate_tran	M00615 Nitrate assimilation	K02575	SYNCC9605_RS13125_NarK_fa	M00615 Nitrate assimilation			M00615 Nitrate assimilation			M00615 Nitrate assimilation			M00615 Nitrate assimilation
	Drug resistance	M00627 beta-Lactam resistance, Bla system [PATH:map01501]	K02172		M00627 beta-Lactam resistance, Bla system [PATH:map01501]	K02172		M00627 beta-Lactam resistance, Bla system [PATH:map01501]	K02172		M00627 beta-Lactam resistance, Bla system [PATH:map01501]	K02172		M00627 beta-Lactam resistance, Bla system [PATH:map01501]			M00627 beta-Lactam resistance, Bla system [PATH:map01501]
			K02171			K02171			K02171			K02171
			K18766			K18766			K18766			K18766
			K17836	WH5701_08024_possible_bet		K17836	SYNCC9605_RS09760_serine_		K17836	PCC_0768_possib		K17836	PCKR_751_putative_beta_
		M00651 Vancomycin resistance, D-Ala-D-Lac type [PATH:map01502 map02020]	K18345		M00651 Vancomycin resistance, D-Ala-D-Lac type [PATH:map01502 map02020]	K18345		M00651 Vancomycin resistance, D-Ala-D-Lac type [PATH:map01502 map02020]	K18345		M00651 Vancomycin resistance, D-Ala-D-Lac type [PATH:map01502 map02020]	K18345		M00651 Vancomycin resistance, D-Ala-D-Lac type [PATH:map01502 map02020]			M00651 Vancomycin resistance, D-Ala-D-Lac type [PATH:map01502 map02020]
			K18344			K18344			K18344			K18344
			K07260	WH5701_13710_putative_car		K07260	SYNCC9605_RS06220_carboxy		K07260	PCC_0263_putati		K07260	PCKR_256_putative_carbo
			K18346			K18346			K18346			K18346
			K18351			K18351			K18351			K18351
			K18352			K18352			K18352			K18352
			K18354			K18354			K18354			K18354
			K18353			K18353			K18353			K18353
			K18347			K18347			K18347			K18347
			K15739			K15739			K15739			K15739
			K08641	WH5701_13685_D_ala_D_ala_		K08641	SYNCC9605_RS06125_D_alany		K08641			K08641
