# Supplementary material for: Evolutionary dynamics of the chromatophore genome in three photosynthetic Paulinella species
Source: Sci Rep. 2019 Feb 22;9:2560. doi: 10.1038/s41598-019-38621-8 (PMC6384880; doi:10.1038/s41598-019-38621-8)
Supplement: Supplementary file 3 — Table S2 [file 41598_2019_38621_MOESM3_ESM.xlsx]

## Sheet: dNdS
Table S2. Ratio of substitution rates at non-synonymous and synonymous sites (dN/dS) and Codon Adaptation Index (CAI) values of Synechococcus genes that were grouped into three different categories.
GROUP-1	GROUP-2	GROUP-3			Min.	1st Qu.	Median	Mean	3rd Qu.	Max.
0.4582	0.4946	0.6217		GROUP-1	0.0173	0.2438	0.3963	0.405	0.536	1.385
0.5417	0.0865	0.4867		GROUP-2	0.0865	0.3237	0.4715	0.508	0.673	1.056
0.6487	0.3722	0.7628		GROUP-3	0.0832	0.415	0.5427	0.567	0.6897	1.395
0.6836	0.5582	0.6524
0.5145	0.1584	0.256
0.5216	0.9272	0.1489			P-value
0.4272	0.7047	0.0871		t-test (GROUP1-GROUP2)	6.32678e-06
0.3589	0.4549	0.8025		t-test (GROUP2-GROUP3)	0.0132967
0.2873	0.4792	1.0327		t-test (GROUP1-GROUP3)	3.40422e-45
0.4296	0.5941	0.2568
0.3137	0.5031	0.7545
0.666	0.3352	0.3505
0.4832	0.2606	0.5448
0.1092	0.4438	0.7572
0.6278	0.6735	0.6448
0.6051	0.1737	0.6179
0.6229	0.5406	0.5979
0.1153	0.586	0.3817
0.2837	0.7135	0.5871
0.1803	1.0035	0.6417
0.2716	1.0483	0.5579
0.2915	0.2465	0.4286
0.6182	0.7436	1.0604
0.4369	0.8268	0.6824
0.2671	0.8792	0.7675
0.7141	1.0563	0.5272
0.2739	0.2581	0.4295
0.5004	0.3178	0.8947
0.7559	0.3978	1.1995
0.0251	1.02	0.7106
0.734	0.6614	0.8737
0.4294	0.9985	0.7678
0.4615	0.4033	0.7406
0.6561	0.4112	0.635
0.774	0.7491	0.5062
0.5641	0.8025	0.5084
0.2408	0.598	0.5625
0.1042	0.6917	0.8132
0.2586	0.4969	0.6625
0.466	0.5447	0.6943
0.5925	0.6109	0.5045
0.3352	0.3699	0.6369
0.406	0.1265	0.3317
0.4468	0.4278	0.5063
0.1805	0.6489	0.2909
0.2554	0.6407	0.8676
0.5844	0.673	0.266
0.1781	0.2856	0.5714
0.0736	0.5174	0.3723
0.2517	0.3481	0.3854
0.2653	0.4081	0.3096
0.3518	0.8056	0.5971
0.4773	0.4354	0.5151
0.3711	0.5952	0.5405
0.057	0.1251	0.5298
0.283	0.3353	0.8381
0.2848	0.7492	0.1835
0.6637	0.4631	0.5211
0.2915	0.3422	0.6702
0.2795	0.2345	0.604
0.6764	0.878	0.465
0.6046	0.3702	1.0526
0.4667	0.8849	0.4895
0.324	0.125	0.7867
0.6686	0.439	1.063
0.3862	0.2902	0.2564
0.0182	0.2965	0.3563
0.2868	0.3037	0.2405
0.2818	0.2338	0.3279
0.4737	0.1795	0.7517
0.2181	0.3152	0.4676
0.3609	0.8259	0.4005
0.3711	0.391	0.5879
0.2219	0.2615	0.7116
0.5063	0.6033	0.789
0.7969	0.1934	1.0629
0.3683	0.1591	0.5093
0.3569	0.2813	0.7276
0.5518	0.7881	0.5623
0.5448	0.2944	0.8406
0.4674	0.3341	0.3892
0.3113	0.5764	0.3569
0.3031	0.2643	0.4857
0.1819	0.7948	0.4019
0.519	0.8581	0.5889
0.4636	0.4715	0.473
0.6396	0.5844	0.5257
0.6537	0.422	0.7778
0.4386	0.5462	0.5538
0.5525	0.3842	0.2021
0.6377	0.4135	0.6157
0.3299	0.3901	0.2057
0.7269	0.5901	0.5926
0.1926	0.6792	0.5208
0.2277	0.5997	0.6191
0.3407	0.5719	0.3929
0.8951	0.3237	0.5122
0.4944		0.6273
0.4326		0.5173
0.4835		0.3576
0.2616		0.6794
0.472		0.7103
0.6305		0.5684
0.5623		0.2409
0.3575		0.5235
0.1419		0.8926
0.2192		0.5004
0.1104		0.9173
0.2822		0.5872
0.4634		0.6724
0.1677		0.768
0.5323		0.6256
0.1348		1.1727
0.5857		0.3564
0.2354		0.2147
1.1395		0.2902
0.0722		0.2682
0.2035		1.1691
0.1752		0.5133
0.4245		0.7214
0.3368		0.6027
0.5827		0.2466
0.4433		0.806
0.5101		0.365
0.1808		0.7928
0.7285		0.6102
0.3739		0.8842
0.718		0.641
0.5151		0.6457
0.5018		0.6065
0.7909		0.8303
0.3753		0.6592
0.4035		0.8208
0.4581		0.5069
0.4053		0.885
0.5221		0.6345
0.7517		0.7146
0.6076		0.4696
0.4757		0.3845
0.1362		0.9807
0.5085		0.4283
0.39		0.4609
0.318		0.7173
0.1881		1.1765
0.3503		0.7944
0.3285		0.8048
0.3493		0.8748
0.2931		0.63
0.5526		0.3643
0.4646		0.4551
0.2632		0.2415
0.2449		0.5286
0.4537		0.3346
0.3195		0.5898
0.8761		0.1971
0.4673		0.1758
0.2384		0.311
0.5244		0.402
0.4215		0.3926
0.2615		0.2879
0.6606		0.4773
0.3442		0.5747
0.5861		1.0155
0.3441		0.4159
0.1987		0.3423
0.514		0.4049
0.6772		0.504
0.2424		0.903
0.5995		0.3913
0.375		0.449
0.2458		0.4443
0.4166		0.4725
0.6234		0.2291
0.5147		0.3835
0.3487		0.3925
0.3184		0.5225
0.1916		0.9441
0.5842		0.4318
0.5583		0.7698
0.3978		0.4225
0.2305		0.4042
0.2878		0.4497
0.7021		0.4119
0.2763		0.778
0.2789		0.653
0.7136		0.3965
0.1884		0.2561
0.6946		0.466
0.3529		0.7855
0.7416		0.7594
0.6066		0.8133
0.1611		0.5057
0.31		0.5976
0.5252		0.5236
0.501		0.2794
0.4931		0.1954
0.4039		0.6638
0.1513		0.4113
0.5335		0.4653
0.6079		0.4952
0.4446		0.5654
0.2587		0.3017
0.2438		0.1767
0.1817		0.6992
0.2354		0.4474
0.3481		0.411
0.5636		0.804
0.3641		0.6541
0.5563		0.9027
0.326		0.6866
0.4805		0.3058
0.3655		0.6375
0.2807		0.6279
0.3811		0.5926
0.0747		0.7933
0.0655		0.7195
0.2546		0.276
0.3107		0.296
0.2516		0.4825
0.3246		0.8153
0.324		0.886
0.4856		0.7529
0.6422		0.3503
0.7928		0.5032
0.3247		0.633
0.3045		0.3102
0.5684		0.375
0.2593		0.6474
0.7028		0.7192
0.4505		0.5843
0.4529		0.8308
0.5072		0.6375
0.2596		0.4001
0.093		0.3457
0.3876		0.4123
0.1815		0.5083
0.4177		0.1901
0.2699		0.2952
0.7428		0.8099
0.2112		0.6118
0.2579		0.551
0.2861		0.5965
0.3552		0.5945
0.1488		0.4879
0.3653		0.407
0.1536		0.4678
0.5415		0.4405
0.2064		0.5183
0.5605		0.3374
0.4072		0.4554
0.2248		0.5507
0.1248		0.7972
0.5828		1.1589
0.7083		0.3275
0.4588		0.3878
0.5613		0.6354
0.5519		0.5209
0.6132		0.33
0.2737		1.2862
0.5159		0.6203
0.6621		0.911
0.1202		0.6054
0.8565		0.5162
0.5046		0.6093
0.4905		0.1516
0.3636		0.6677
0.2668		0.867
0.2717		0.264
0.4743		0.6544
0.6495		0.9824
0.4043		0.4508
0.6499		0.5175
0.5841		0.3743
0.1825		0.6538
0.7163		0.4368
0.5018		0.826
0.2548		1.1632
0.1156		0.7254
0.1205		0.7319
0.4281		0.9353
0.419		0.619
0.4377		0.871
0.3313		1.1225
0.6214		0.1992
0.3836		0.9704
0.3168		0.4414
0.1875		0.5124
0.3432		0.804
0.4393		0.783
0.5649		0.5401
0.2968		0.4953
0.3233		0.3333
0.6458		0.4724
0.6808		0.4274
0.4282		0.4943
0.3491		0.427
0.4965		0.7457
0.4509		0.4591
0.6239		0.5882
1.3853		0.3989
0.6773		0.5055
0.5193		0.3686
0.4292		0.4425
0.4379		0.6052
0.353		0.6562
0.3262		0.2541
0.791		0.2792
0.7344		0.6989
0.2354		0.6307
0.4159		0.7965
0.4516		0.4371
0.4775		0.5735
0.4265		1.0783
0.4817		1.19
0.6427		0.8178
0.8006		0.4772
0.8446		0.5925
0.5904		0.4712
0.3959		0.2231
0.0379		0.5726
0.8124		0.6267
0.536		0.3955
0.7059		0.4913
0.701		0.3363
0.3035		0.464
0.1599		0.5631
0.5892		0.5499
0.7189		0.6175
0.7723		0.5589
0.5066		0.326
0.2294		0.3206
0.1981		0.5607
0.541		0.2717
0.3019		0.4702
0.1644		0.5833
0.1277		0.3061
0.5165		0.4608
0.4234		0.4644
0.2423		0.7812
0.2607		1.3136
0.1445		0.6513
0.2487		0.9639
0.6806		0.6922
0.303		0.4231
0.9228		0.5166
0.4988		0.0832
0.2481		0.2387
0.7539		0.4062
0.2833		0.3399
0.7338		0.4739
0.3953		0.5192
0.4664		0.4052
0.7418		0.4629
0.3529		0.556
0.2395		0.25
0.1158		0.6624
0.1019		0.817
0.4447		0.7964
0.2258		0.579
0.624		1.0449
0.1966		0.5598
0.6484		0.724
0.4538		0.5794
0.371		0.5337
0.215		0.6532
0.6069		1.3087
0.2365		0.6897
0.4279		0.606
0.8983		0.8134
0.4665		0.5151
0.8703		0.5469
0.2411		0.5228
0.4416		0.2682
0.1694		0.3391
0.6536		0.9265
0.2897		0.53
0.7782		0.3888
0.4276		0.3663
0.4205		0.5218
0.3566		0.2998
0.3608		0.6898
0.1584		0.559
0.5811		0.3436
0.4682		0.503
0.2936		0.8689
0.3053		0.8283
0.5466		0.7379
0.4021		0.4615
0.4027		0.442
0.719		0.7654
0.3993		0.8748
0.2689		0.5815
0.1867		0.1467
0.3995		0.2878
0.5297		0.7347
0.1705		0.5988
0.3306		0.8792
0.2109		0.3751
0.4393		0.5591
0.2355		0.5411
0.2578		0.5359
0.2666		0.8358
0.1245		0.96
0.2729		0.8342
0.2408		0.6485
0.3518		0.3719
0.4709		0.6353
0.1149		0.7893
0.3315		0.645
0.2769		0.9428
0.379		1.0918
0.3195		0.6085
0.4804		0.4819
0.2066		0.1093
0.4082		0.542
0.3471		0.4842
0.2718		0.3981
0.1341		0.4308
0.4796		0.467
0.3612		0.3677
0.4854		0.6987
0.2047		0.4113
0.1646		0.2943
0.2371		0.5604
0.4635		1.0973
0.1621		0.6036
0.1758		0.7488
0.1625		0.5234
0.4202		0.617
0.3435		0.9093
0.2529		1.1938
0.3931		0.4227
0.3982		0.4925
0.2543		0.3781
0.2165		0.2758
0.5705		0.525
0.1507		1.3279
0.1075		0.8368
0.404		0.294
0.2045		0.8355
0.5998		0.5495
0.9515		0.4056
0.3728		0.3029
0.7985		0.7129
0.6334		0.5791
0.3605		0.8201
0.2		0.5762
0.4425		0.6086
0.3198		0.8384
0.1507		0.2614
0.3755		0.603
0.5156		0.4031
0.4668		1.0343
0.6009		0.4754
0.2085		0.4033
0.5441		0.4493
0.4086		0.5998
0.3879		0.5681
0.6284		0.3884
0.228		0.4991
0.4563		0.5603
0.4522		0.8908
0.6334		0.6345
0.2705		0.6815
0.6469		0.4963
0.4822		0.5934
0.1034		0.6008
0.5393		0.7389
0.6734		0.5908
0.2521		0.3299
0.3838		0.6353
0.4311		0.2177
0.1698		0.721
0.3912		0.7198
0.5854		0.4695
0.5657		0.4225
0.4288		0.4795
0.3401		0.7827
0.5011		0.527
0.2758		0.4316
0.7968		0.2834
0.285		0.4389
0.3545		0.6646
0.4234		0.5445
0.3212		0.2051
0.5523		0.3672
0.1668		0.4711
0.2856		0.454
0.3507		0.624
0.8509		0.2117
0.13		0.3229
0.1156		0.7328
0.0998		0.6115
0.4425		0.5282
0.229		0.3988
0.3204		0.4487
0.7012		0.7284
0.1113		0.5269
0.0526		0.4575
0.0634		0.9566
0.31		0.8814
0.4807		1.236
0.7296		0.7204
0.2849		0.9212
0.513		0.3956
0.3336		0.218
0.8371		0.4436
0.5859		0.4055
0.5872		0.6613
0.4986		0.5032
0.2386		0.5945
0.4819		0.6952
0.203		0.6077
0.1525		0.3686
0.1619		0.3787
0.2053		0.4879
0.4184		0.7413
0.1337		0.3681
0.351		0.3585
0.4357		0.9249
0.6863		0.4654
0.0938		0.4033
0.3507		0.5366
0.4656		0.1646
0.0895		0.4677
0.8035		0.9176
0.2383		0.3933
0.1676		0.8278
0.3963		0.4108
0.4888		0.9967
0.2534		0.3363
0.2973		0.5575
0.5763		0.3215
0.0324		0.5953
0.104		0.7726
0.6584		0.2255
0.2644		0.8823
0.2893		0.3024
0.6286		0.5692
0.4391		0.5013
0.5343		0.49
0.4294		0.6661
0.3485		1.0276
0.4248		0.4495
0.2801		0.5764
0.2126		0.6931
0.235		0.6551
0.2321		1.296
0.1809		0.772
0.4093		0.4295
0.4813		0.8336
0.0498		0.627
0.1108		0.6366
0.1795		0.9199
0.1192		0.3439
0.089		0.4244
0.2271		0.1667
0.2408		0.2916
0.2014		0.1653
0.5795		0.7242
0.4974		0.8356
0.3866		0.5138
0.1999		0.3266
0.1031		0.2325
0.2401		0.9671
0.5208		0.5361
0.2177		0.5805
0.2161		0.6386
0.0467		0.9303
0.1713		0.9867
0.2941		0.5203
0.1489		0.7917
0.132		0.5589
0.2974		0.5345
0.2488		0.6173
0.2202		0.5558
0.1521		0.6958
0.4017		0.6668
0.1468		0.3607
0.1623		0.6233
0.1999		0.5296
0.1136		0.7172
0.1658		0.216
0.2304		0.6504
0.1834		0.4193
0.3116		0.6822
0.7333		0.4987
0.2053		0.6496
0.5858		0.5025
0.4112		0.2691
0.2004		0.686
0.4087		0.4003
0.8115		0.3805
0.7481		0.3154
0.4903		0.1906
0.228		0.4267
0.6868		0.4442
0.4011		0.6295
0.3651		0.6645
0.3659		0.9011
0.5016		0.7303
0.5941		0.5155
0.2065		0.4844
0.1318		0.3197
0.4133		0.8954
0.7229		0.4481
0.2303		1.395
0.5264		0.2442
0.067		0.9324
0.0915		0.3256
0.2253		0.5172
0.4538		0.5931
0.6847		0.5735
0.614		0.186
0.4236		0.5959
0.3229		0.3571
0.6111		0.5542
0.4898		0.3871
0.5539		0.5681
0.7574		0.5165
0.242		0.3601
0.5222		0.2568
0.4642		0.5642
0.6317		0.4624
0.8498		0.5339
0.3801		0.9338
0.5569		0.5968
0.4498		0.4048
0.0959		0.6727
0.292		0.5673
0.4655		0.996
0.5361		0.4845
0.5298		0.7937
0.3148		0.613
0.0173		0.5978
0.1521		0.3649
0.3728		0.4383
0.1587		0.4796
0.5103		0.8599
0.3919		0.3508
0.7478		0.4069
0.3494		0.6565
0.4262		0.6465
0.5408		0.6803
0.7405		0.5102
0.646		0.6275
0.4593		0.4927
0.1331		0.4217
0.6896		0.6581
0.4193		0.4485
0.3966		0.5926
0.0261		0.344
0.7021		0.7561
0.239		0.4452
0.0767		0.4812
0.4127		0.5575
0.5417		0.5115
0.6541		0.5835
0.5101		0.568
0.6914		0.3894
0.7556		0.2089
0.0474		0.6183
0.7098		0.5373
0.5		0.5292
0.2008		0.4665
0.4027		0.2788
0.4069		0.6074
0.5902		0.4676
0.4041		0.6118
0.8358		0.6162
0.5024		0.8068
0.497		0.361
0.1605		0.2973
0.1085		0.7857
0.1783		0.2176
0.756		0.4169
0.3492		0.4927
0.8639		0.5515
0.6102		0.4388
0.4007		0.4898
1.0294		0.3021
0.4191		0.6256
0.5072		0.528
0.0283		0.4744
1.0756		0.4902
		0.8533
		0.8021
		0.7089
		0.8338
		0.4581
		0.8415
		0.8742
		0.2371
		0.4284
		0.7173
		0.3399
		0.3979
		0.8821
		0.4616
		0.5193
		0.4876
		0.7191
		0.333
		0.2732
		0.1843
		0.3436
		0.6317
		0.6136
		0.4832
		0.6725
		0.4718
		0.4357
		0.8186
		0.6161
		0.2011
		0.8061
		0.6896
		0.2554
		0.1957
		0.8144
		0.5381
		0.6442
		0.663
		0.6134
		0.6906
		0.6588
		0.5438
		0.3742
		0.543
		0.4294
		0.8489
		0.6122
		0.44
		0.5724
		0.5917
		0.4821
		0.5429
		0.4939
		0.6401
		0.4526
		0.3816
		0.4648
		0.5619
		0.6293
		0.4436
		1.0888
		0.7168
		0.653
		0.3968
		0.7187
		0.5643
		0.6092
		0.7242
		0.5189
		0.8897
		0.5486
		0.7405
		0.2707
		0.2853
		0.3625
		0.5211
		0.4399
		0.4838
		0.4328
		0.5051
		0.3931
		0.6926
		0.4575
		0.6646
		0.3318
		0.6009
		0.3565
		0.7778
		0.5425
		0.704
		0.2912
		0.6674
		0.8878
		0.6786
		0.473
		0.4632
		0.8271
		0.4567
		0.5071

## Sheet: CAI
Table S2. Ratio of substitution rates at non-synonymous and synonymous sites (dN/dS) and Codon Adaptation Index (CAI) values of Synechococcus genes that were grouped into three different categories.
GROUP-1	GROUP-2	GROUP-3			Sample size	Sum	Mean	Variance
0.766667	0.7534	0.783		GROUP-1	776	585.142	0.75405	0.00169
0.7585	0.7225	0.712		GROUP-2	109	80.9964	0.74309	0.00208
0.80575	0.746	0.7		GROUP-3	1193	873.775	0.73242	0.00289
0.7238	0.737	0.764
0.775	0.781	0.729
0.7615	0.754	0.707			P-value
0.796	0.835	0.734		t-test (GROUP1-GROUP2)	0.0103142
0.714333	0.764	0.808		t-test (GROUP2-GROUP3)	0.0449447
0.749	0.702	0.724		t-test (GROUP1-GROUP3)	4.01078e-21
0.770333	0.791	0.713
0.763	0.765	0.515
0.679	0.776	0.716
0.7155	0.772	0.724
0.774	0.714	0.773
0.755	0.797	0.805
0.639	0.742	0.773
0.709	0.743	0.726
0.793	0.79	0.745
0.71675	0.702	0.732
0.791	0.698	0.827
0.763	0.748	0.754
0.79	0.712	0.731
0.774	0.711	0.752
0.808	0.635	0.747
0.76	0.799	0.711
0.773	0.809	0.74
0.7305	0.744	0.697
0.732	0.691	0.639
0.796	0.738	0.742
0.72	0.801	0.672
0.638333	0.806	0.708
0.682	0.817	0.738
0.719	0.711	0.673
0.777	0.764	0.766
0.795	0.727	0.782
0.705	0.711	0.72
0.658	0.82	0.728
0.728	0.704	0.726
0.717	0.6325	0.842
0.685	0.755	0.742
0.801	0.715	0.785
0.711	0.6655	0.812
0.794	0.672	0.742
0.745	0.77	0.725
0.787	0.745	0.728
0.7895	0.775	0.772
0.74	0.755	0.783
0.644	0.761	0.73
0.71	0.721	0.761
0.773	0.757	0.788
0.796	0.829	0.693
0.696	0.739	0.738
0.762	0.706	0.784
0.7615	0.769	0.743
0.6485	0.8	0.776
0.766	0.683	0.803
0.727	0.78	0.791
0.719	0.743	0.747
0.777	0.69	0.781
0.6425	0.709	0.766
0.6765	0.764	0.777
0.783	0.783	0.724
0.788	0.716	0.605
0.796	0.74	0.598
0.655	0.659	0.75
0.658	0.6215	0.658
0.758	0.814	0.73
0.738	0.744	0.695
0.771	0.758	0.752
0.7035	0.684	0.6095
0.756	0.693	0.773
0.7355	0.77	0.763
0.699	0.72	0.806
0.702	0.799	0.676
0.704	0.702	0.731
0.6425	0.745	0.728
0.706	0.713	0.691
0.762	0.775	0.817
0.717	0.823	0.724
0.797	0.771	0.741
0.621	0.771	0.749
0.718	0.74	0.558
0.7505	0.749	0.726
0.763	0.756	0.612
0.6755	0.761	0.715
0.766	0.694	0.749
0.79	0.774	0.696
0.821	0.791	0.701
0.684	0.832	0.705
0.828	0.734	0.631
0.761	0.745	0.74
0.775	0.782	0.711
0.75	0.739	0.676
0.774	0.723	0.7
0.691	0.781	0.791
0.771	0.616	0.749
0.695	0.689	0.685
0.6915	0.731	0.613
0.6235	0.724	0.758
0.871	0.698	0.715
0.698	0.738	0.817
0.714667	0.744	0.783
0.789	0.753	0.788
0.726	0.751	0.6655
0.782	0.679	0.802
0.736	0.747	0.6465
0.744	0.691	0.739
0.736	0.76	0.703
0.775	0.804	0.786
0.762		0.734
0.829		0.765
0.732		0.753
0.738		0.727
0.705		0.73
0.754		0.788
0.738		0.764
0.731		0.667
0.727		0.744
0.802		0.735
0.77		0.732
0.758		0.756
0.745		0.726
0.755		0.744
0.759		0.703
0.775		0.685
0.716		0.844
0.781		0.722
0.751		0.78
0.71		0.6775
0.717		0.745
0.682		0.724
0.77		0.757
0.746		0.784
0.742		0.688
0.781		0.77
0.694		0.784
0.751		0.769
0.806		0.702
0.768		0.699
0.757		0.727
0.769		0.653
0.717		0.759
0.688		0.786
0.738		0.765
0.737		0.748
0.762		0.6935
0.764		0.581
0.78		0.669
0.744		0.774
0.75		0.7115
0.643		0.668
0.718		0.769
0.708		0.725
0.794		0.703
0.7085		0.748
0.815		0.793
0.734		0.706
0.824		0.677
0.669		0.715
0.791		0.799
0.747		0.684
0.776		0.6605
0.721		0.725
0.753		0.752
0.768		0.637
0.736		0.739
0.724		0.778
0.789		0.751
0.704		0.753
0.781		0.766
0.752		0.747
0.737		0.784
0.736		0.7135
0.683		0.7205
0.779		0.7905
0.737		0.771
0.783		0.777
0.761		0.746
0.748		0.685
0.797		0.716
0.706		0.78
0.786		0.703
0.818		0.763
0.73		0.68
0.796		0.727
0.794		0.789
0.742		0.685
0.757		0.746
0.752		0.786
0.744		0.714
0.778		0.746
0.78		0.731
0.787		0.776
0.712		0.774
0.764		0.798
0.817		0.756
0.814		0.818
0.788		0.717
0.796		0.71
0.764		0.752
0.72		0.714
0.788		0.686
0.838		0.683
0.822		0.761
0.782		0.625
0.843		0.758
0.785		0.767
0.779		0.776
0.777		0.805
0.692		0.711
0.724		0.783
0.837		0.78
0.763		0.774
0.752		0.848
0.789		0.771
0.727		0.82
0.765		0.756
0.772		0.809
0.77		0.752
0.788		0.724
0.736		0.765
0.773		0.771
0.783		0.727
0.765		0.783
0.799		0.722
0.773		0.745
0.739		0.674
0.763		0.656
0.779		0.69
0.747		0.749
0.731		0.748
0.801		0.793
0.728		0.723
0.729		0.771
0.763		0.798
0.779		0.762
0.738		0.755
0.72		0.793
0.764		0.754
0.811		0.772
0.77		0.691
0.757		0.643
0.712		0.656
0.695		0.737
0.748		0.716
0.69		0.689
0.783		0.6835
0.699		0.695
0.715		0.77
0.779		0.728
0.748		0.724
0.797		0.7105
0.784		0.729
0.718		0.808
0.75		0.755
0.698		0.672
0.739		0.719
0.638		0.719
0.691		0.699
0.771		0.585
0.723		0.799
0.789		0.702
0.751		0.784
0.7235		0.768
0.721		0.682
0.683		0.761
0.758		0.778
0.751		0.7965
0.74		0.772
0.732		0.688
0.737		0.748
0.646		0.725
0.758		0.74
0.743		0.772
0.758		0.791
0.856		0.778
0.772		0.707
0.734		0.752
0.77		0.773
0.712		0.703
0.829		0.789
0.744		0.792
0.791		0.746
0.793		0.677333
0.727		0.71
0.747		0.714333
0.724		0.696
0.795		0.708
0.794		0.717
0.762		0.736
0.765		0.745
0.827		0.751
0.783		0.724
0.705		0.755
0.777		0.809
0.761		0.702
0.73		0.768
0.761		0.71
0.776		0.735
0.799		0.63
0.768		0.682
0.779		0.759
0.729		0.718
0.674		0.722
0.699		0.706
0.72		0.816
0.708		0.733
0.786		0.755
0.767		0.727
0.734		0.745
0.78		0.61
0.727		0.713
0.745		0.781
0.798		0.759
0.815		0.745
0.8		0.754
0.848		0.728
0.725		0.776
0.758		0.771
0.742		0.715
0.816		0.797
0.825		0.785
0.744		0.764
0.733		0.728
0.723		0.725
0.726		0.739
0.776		0.735
0.746		0.778
0.716		0.748
0.744		0.759
0.708		0.772
0.76		0.793
0.754		0.8
0.778		0.6985
0.752		0.817
0.752		0.779
0.773		0.758
0.802		0.794
0.774		0.813
0.717		0.746
0.687		0.652
0.776		0.792
0.736		0.776
0.658		0.785
0.752		0.788
0.787		0.753
0.739		0.787
0.783		0.749
0.779		0.735
0.802		0.763
0.694		0.743
0.789		0.724
0.756		0.673
0.808		0.735
0.779		0.6005
0.772		0.836
0.751		0.759
0.779		0.473
0.702		0.72
0.764		0.768
0.757		0.77
0.794		0.706
0.723		0.776
0.807		0.766
0.749		0.764
0.802		0.79
0.718		0.728
0.756		0.689
0.764		0.703
0.78		0.496
0.772		0.736
0.743		0.794
0.748		0.78
0.752		0.715
0.704		0.739667
0.76		0.776
0.776		0.7565
0.755		0.6375
0.77		0.668
0.741		0.787
0.726		0.782
0.766		0.793
0.836		0.741
0.808		0.754
0.805		0.714
0.823		0.727
0.805		0.771
0.802		0.775
0.821		0.783
0.78		0.744
0.799		0.727
0.858		0.786
0.856		0.756
0.811		0.775
0.749		0.727
0.752		0.753
0.712		0.727
0.741		0.7715
0.786		0.844
0.74		0.757
0.814		0.6995
0.745		0.744
0.743		0.719
0.768		0.78
0.755		0.719
0.772		0.74
0.778		0.672333
0.782		0.724
0.758		0.73
0.827		0.725
0.765		0.749
0.725		0.681
0.761		0.792
0.714		0.752
0.739		0.73
0.787		0.695
0.794		0.815
0.791		0.736
0.783		0.787
0.74		0.747
0.721		0.722
0.78		0.722
0.779		0.691
0.785		0.749
0.796		0.759
0.722		0.725
0.79		0.808
0.757		0.855
0.748		0.773
0.69		0.77
0.725		0.782
0.762		0.737
0.759		0.791
0.795		0.801
0.79		0.735
0.675		0.719
0.687		0.822
0.744		0.809
0.739		0.758
0.782		0.6205
0.801		0.733
0.759		0.765333
0.722		0.7335
0.756		0.703
0.757		0.7885
0.737		0.807
0.808		0.703
0.788		0.588
0.796		0.724
0.726		0.802
0.774		0.668
0.687		0.588
0.788		0.732
0.731		0.742
0.746		0.715
0.777		0.651
0.792		0.773
0.785		0.714
0.801		0.764
0.747		0.756
0.776		0.706
0.737		0.752
0.819		0.796
0.787		0.692
0.74		0.762
0.732		0.576
0.778		0.647
0.771		0.736
0.754		0.64
0.783		0.74
0.8		0.732
0.809		0.759
0.792		0.773
0.721		0.686
0.737		0.721
0.774		0.782
0.771		0.669
0.791		0.764
0.769		0.749
0.82		0.81
0.785		0.725
0.792		0.739
0.793		0.831
0.78		0.747
0.826		0.771
0.782		0.753
0.749		0.789
0.762		0.785
0.791		0.76
0.707		0.801
0.793		0.777
0.813		0.776
0.778		0.683
0.793		0.77
0.733		0.662
0.676		0.718
0.783		0.711
0.746		0.751
0.721		0.774
0.757		0.746
0.831		0.794
0.768		0.732
0.747		0.739
0.746		0.77
0.745		0.6045
0.744		0.667
0.762		0.69
0.753		0.613
0.679		0.695
0.709		0.73
0.71		0.738
0.771		0.885
0.741		0.624
0.745		0.6755
0.711		0.726
0.773		0.784
0.749		0.707
0.731		0.716
0.697		0.659
0.77		0.669
0.757		0.735
0.707		0.696
0.739		0.602
0.791		0.681
0.77		0.761
0.721		0.761
0.793		0.79
0.718		0.77
0.753		0.6685
0.733		0.772
0.807		0.775
0.701		0.801
0.751		0.737
0.757		0.692
0.739		0.76
0.738		0.736
0.79		0.672
0.774		0.7445
0.807		0.724
0.747		0.674
0.778		0.709
0.807		0.725
0.798		0.731
0.784		0.737
0.814		0.731
0.832		0.767
0.78		0.769
0.76		0.764
0.761		0.731
0.791		0.764
0.704		0.784
0.788		0.77
0.75		0.529
0.699		0.753
0.793		0.793
0.748		0.706
0.706		0.739
0.775		0.788
0.754		0.742
0.803		0.74
0.759		0.735
0.766		0.726
0.721		0.763
0.672		0.767
0.758		0.738
0.801		0.718
0.793		0.765
0.691		0.761
0.648		0.696
0.744		0.721
0.864		0.714
0.788		0.724
0.789		0.76
0.831		0.744
0.739		0.736
0.786		0.751
0.819		0.758
0.739		0.768
0.771		0.74
0.8		0.75
0.755		0.7
0.727		0.749
0.812		0.771
0.738		0.811
0.743		0.753
0.775		0.76
0.752		0.785
0.766		0.739
0.763		0.714
0.726		0.6305
0.74		0.691
0.788		0.755
0.79		0.757
0.762		0.681
0.745		0.723
0.741		0.714
0.72		0.753
0.791		0.734
0.75		0.736
0.786		0.812
0.703		0.728
0.774		0.781
0.718		0.731
0.781		0.762
0.809		0.744
0.818		0.713
0.727		0.695
0.768		0.725333
0.813		0.715
0.772		0.748333
0.731		0.74
0.788		0.676
0.721		0.716
0.781		0.86
0.755		0.707
0.749		0.773
0.754		0.685
0.747		0.672
0.741		0.748
0.818		0.782
0.686		0.463
0.762		0.801
0.72		0.61
0.708		0.785
0.763		0.725
0.765		0.723
0.685		0.73
0.744		0.724
0.784		0.838
0.783		0.731
0.756		0.6805
0.717		0.714
0.752		0.762
0.736		0.726
0.756		0.702
0.754		0.724
0.749		0.781
0.769		0.772
0.734		0.718
0.747		0.746
0.726		0.702
0.783		0.8
0.761		0.755
0.756		0.766
0.734		0.744
0.723		0.768
0.733		0.749
0.688		0.432
0.749		0.72
0.755		0.685333
0.701		0.8195
0.753		0.717
0.78		0.766
0.755		0.775167
0.737		0.7585
0.766		0.6835
0.788		0.779
0.746		0.765
0.759		0.821
0.705		0.792
0.819		0.749
0.746		0.735
0.807		0.773
0.705		0.7135
0.711		0.615
0.756		0.805
0.763		0.696
0.721		0.735
0.729		0.729
0.756		0.754
0.783		0.726
0.749		0.768
0.747		0.68
0.766		0.673
0.739		0.681
0.737		0.787
0.781		0.733
0.7		0.728
0.747		0.79
0.757		0.763
0.728		0.746
0.788		0.76
0.732		0.689
0.745		0.772
0.781		0.799
0.749		0.767
0.741		0.851
0.708		0.64
0.716		0.747
0.677		0.698
0.743		0.791
0.815		0.772
0.752		0.725
0.719		0.777
0.76		0.797
0.707		0.664
0.76		0.735
0.73		0.722
0.697		0.742
0.601		0.788
0.879		0.781
0.797		0.734
0.781		0.662
0.828		0.747
0.701		0.717
0.78		0.661
0.808		0.799
0.774		0.644
0.704		0.678
0.784		0.697
0.803		0.544
0.72		0.747
0.769		0.703
0.775		0.744
0.703		0.692
0.717		0.797
0.689		0.727
0.746		0.651
0.725		0.76
0.765		0.72
0.643		0.739
0.727		0.752
0.841		0.647
0.77		0.6585
0.732		0.788
0.795		0.738
0.782		0.706
0.695		0.755
0.72		0.743
0.803		0.7415
0.699		0.757
0.719		0.762
0.675		0.663
0.706		0.745
0.842		0.693
0.686		0.755
0.778		0.709
0.771		0.734
0.79		0.728
0.761		0.667
0.785		0.744
0.743		0.726
0.663		0.74
0.61		0.681
0.819		0.680333
0.75		0.785
0.724		0.766
0.772		0.706
0.783		0.7065
0.709		0.737
0.738		0.777
0.702		0.751
0.719		0.774
0.765		0.644
0.742		0.737
0.813		0.791
0.744		0.6875
0.813		0.787
0.695		0.665
0.673		0.734
0.734		0.748
0.753		0.629333
0.757		0.73
0.804		0.803
0.813		0.737
0.678		0.745
0.798		0.75
0.719		0.783
0.788		0.6625
0.679		0.6465
0.749		0.746
0.804		0.709
0.783		0.786
0.711		0.732
0.83		0.722
0.745		0.737
		0.576
		0.779
		0.723
		0.722
		0.795
		0.734
		0.8
		0.737
		0.63
		0.75
		0.465
		0.712
		0.752
		0.762
		0.724
		0.777
		0.765
		0.791
		0.742
		0.73
		0.775
		0.714
		0.72
		0.785
		0.684
		0.717
		0.749
		0.773
		0.74
		0.818
		0.741
		0.751
		0.796
		0.7275
		0.713
		0.7335
		0.725
		0.727
		0.785
		0.773
		0.76
		0.785
		0.699
		0.743
		0.688
		0.731
		0.726
		0.714
		0.828
		0.696
		0.703
		0.774
		0.676
		0.7405
		0.772
		0.67
		0.634
		0.445
		0.708
		0.765
		0.804
		0.832
		0.758
		0.7075
		0.817
		0.805
		0.8
		0.779
		0.762
		0.654
		0.714
		0.755
		0.727
		0.653
		0.746
		0.713
		0.697
		0.773
		0.76
		0.699
		0.747
		0.691
		0.818
		0.792
		0.741
		0.7495
		0.733
		0.789
		0.776
		0.696
		0.77
		0.726
		0.786
		0.776
		0.785
		0.776
		0.771
		0.709
		0.781
		0.672
		0.742
		0.832
		0.654
		0.711
		0.772
		0.721
		0.703
		0.63
		0.813
		0.716
		0.648
		0.684
		0.704
		0.714
		0.816
		0.684
		0.66
		0.735
		0.739
		0.7215
		0.731
		0.742
		0.695
		0.575
		0.645
		0.588
		0.799
		0.721
		0.634
		0.665
		0.698
		0.726
		0.752
		0.752
		0.817
		0.6765
		0.754
		0.712
		0.639
		0.745
		0.741
		0.795
		0.627
		0.718
		0.7796
		0.612
		0.727
		0.749
		0.785
		0.749
		0.779
		0.742
		0.717
		0.765
		0.714
		0.697
		0.796
		0.698
		0.767
		0.751
		0.737
		0.724
		0.701
		0.764
		0.776
		0.749
		0.758
		0.656
		0.667
		0.719
		0.782
		0.6965
		0.696
		0.633
		0.713
		0.773
		0.819
		0.724
		0.629
		0.729
		0.699
		0.762
		0.693
		0.7635
		0.69
		0.685
		0.674
		0.756
		0.685
		0.734333
		0.746
		0.734
		0.756
		0.699
		0.685
		0.602
		0.726
		0.728
		0.786
		0.746
		0.718
		0.693
		0.803
		0.76
		0.684
		0.768
		0.734
		0.717
		0.601
		0.785
		0.78
		0.738
		0.756
		0.751
		0.669
		0.748
		0.587
		0.728
		0.766
		0.765
		0.773
		0.766
		0.747
		0.79
		0.726
		0.846
		0.756
		0.736
		0.74
		0.768
		0.685
		0.752
		0.822
		0.698
		0.715
		0.737
		0.747
		0.782
		0.766
		0.736
		0.779
		0.6425
		0.7475
		0.739
		0.745
		0.761
		0.692
		0.69925
		0.765
		0.7465
		0.739
		0.796
		0.72
		0.673
		0.834
		0.744
		0.7345
		0.594
		0.723
		0.655
		0.748
		0.657
		0.824
		0.513
		0.742
		0.741
		0.729
		0.705
		0.65
		0.673
		0.766
		0.781
		0.6845
		0.743
		0.6
		0.696
		0.721
		0.765
		0.771
		0.72
		0.721
		0.712
		0.76
		0.659
		0.609
		0.764
		0.805
		0.799
		0.751
		0.728
		0.744
		0.626
		0.6855
		0.6635
		0.692
		0.737
		0.6645
		0.6775
		0.813
		0.6585
		0.68
		0.6305
		0.7575
		0.786
		0.6485
		0.798
		0.679
		0.711
		0.6945
		0.718
		0.791
		0.587
		0.742
		0.766
		0.785
		0.718
		0.758
		0.784
		0.648
		0.784
		0.6775
		0.664
		0.768
		0.67
		0.717
		0.788
		0.699
		0.814
		0.76
		0.752
		0.767
		0.721
		0.643
		0.593
		0.739
		0.762
		0.73
		0.728
		0.751
		0.731
		0.773
		0.777
		0.704667
		0.762
		0.7485
		0.6295
		0.7005
		0.7585
		0.652
		0.7164
		0.66
		0.77
		0.726
		0.623
		0.76
		0.694
		0.688
		0.748
		0.73
		0.803
		0.711
		0.796
		0.6625
		0.723
		0.748
		0.733
		0.7
		0.736
		0.692
		0.751
		0.6585
		0.718
		0.73
		0.74
		0.678
		0.758
		0.723
		0.789
		0.726
		0.723
		0.731
		0.752
		0.731
		0.751
		0.699
		0.732
		0.829
		0.742
		0.619
		0.813
		0.692
		0.6665
		0.75
		0.783
		0.685
		0.671333
		0.775
		0.773
		0.758
		0.72
		0.6475
		0.762
		0.761
		0.793
		0.758
		0.733
		0.738
		0.671
		0.768
		0.761
		0.759
		0.706
		0.744
		0.562
		0.751
		0.742
		0.754
