# Supplementary material for: Evolutionary dynamics of the chromatophore genome in three photosynthetic Paulinella species
Source: Sci Rep. 2019 Feb 22;9:2560. doi: 10.1038/s41598-019-38621-8 (PMC6384880; doi:10.1038/s41598-019-38621-8)
Supplement: Supplementary file 4 — Table S3 [file 41598_2019_38621_MOESM4_ESM.xlsx]

## Sheet: Sheet1
Table S3. RELAX results of chromatophore and alpha cyanobacteria orthologous gene sets.
OGF number	Codon sites	Selection	k	Significance	P value	LR	P. longichromatophora locus tag	Product	KEGG number	Functional group
OG0000882	35	intensification	22.21	significant	0.029	4.79	PLO_626	Photosystem II reaction center T protein psbT	K02718
OG0001463	87	intensification	8.88	significant	0	18.16	PLO_685	hypothetical protein
OG0000386	221	intensification	7.24	significant	0.034	4.51	PLO_415	elongation factor P	K02356
OG0000624	185	intensification	5.97	significant	0.022	5.28	PLO_725	hypothetical protein
OG0000513	416	intensification	5.67	significant	0	46.08	PLO_505	4-hydroxy-3-methylbut-2-enyl diphosphate reductase	K03527	Terpenoid backbone biosynthesis
OG0000668	492	intensification	5.54	significant	0	13.71	PLO_444	MgtE family, putative magnesium transport protein	K06213
OG0001371	147	intensification	5.31	significant	0.006	7.48	PLO_596	hypothetical protein
OG0000853	373	intensification	4.66	significant	0	35.5	PLO_857	Putative glucokinase	K00845	Glycolysis / Gluconeogenesis	Starch and sucrose metabolism	Streptomycin biosynthesis	Galactose metabolism	Neomycin, kanamycin and gentamicin biosynthesis
OG0000943	313	intensification	4.49	significant	0	16.19	PLO_887	creatininase	K01470	Arginine and proline metabolism
OG0000693	288	intensification	4.47	significant	0	18.4	PLO_466	putative ribonuclease III	K03685	Ribosome biogenesis in eukaryotes	Proteoglycans in cancer
OG0000936	197	intensification	4.35	significant	0.003	8.79	PLO_286	hypothetical protein
OG0000196	362	intensification	3.79	significant	0	55.16	PLO_125	hypothetical protein
OG0000908	718	intensification	3.41	significant	0	25.76	PLO_075	Ferredoxin-sulfite reductase	K00392	Sulfur metabolism
OG0000737	122	intensification	3.4	significant	0	32	PLO_573	50S ribosomal protein L18	K02881	Ribosome
OG0000376	329	intensification	2.98	significant	0.005	7.79	PLO_858	Homoserine kinase	K00872	Biosynthesis of amino acids	Glycine, serine and threonine metabolism
OG0000798	82	intensification	2.14	significant	0.031	4.64	PLO_336	hypothetical protein
OG0000331	91	intensification	1.63	significant	0.006	7.55	PLO_029	Translation initiation factor IF-1	K02518
OG0001417	177	intensification	1.59	significant	0.002	9.86	PLO_013	6-pyruvoyl tetrahydropterin synthase
OG0000335	236	intensification	1.54	significant	0.004	8.4	PLO_658	putative potassium channel, VIC family protein	K03499
OG0000481	208	intensification	1.41	significant	0.007	7.37	PLO_136	putative H+-transporting ATP synthase	K02116
OG0000419	540	intensification	1.25	significant	0.004	8.39	PLO_614	putative bifunctional enzyme; pantothenate synthetase/cytidylatekinase	K13799	Pantothenate and CoA biosynthesis	beta-Alanine metabolism
OG0000849	139	intensification	1.24	significant	0.03	4.68	PLO_091	putative photosystem II reaction center Psb28	K08903	Photosynthesis
OG0001413	86	relaxation	0.95	significant	0	123.33	PLO_023	hypothetical protein
OG0000444	428	relaxation	0.94	significant	0	40.22	PLO_344	Phosphoglycerate kinase	K00927	Biosynthesis of amino acids	Glycolysis / Gluconeogenesis	Carbon fixation in photosynthetic organisms
OG0000719	779	relaxation	0.92	significant	0.033	4.56	PLO_552	Photosystem I psaA	K02689	Photosynthesis
OG0000780	70	relaxation	0.9	significant	0	124.73	PLO_770	cytochrome b6-f complex subunit V	K02640
OG0000646	355	relaxation	0.89	significant	0	46.15	PLO_749	Phosphatidate cytidylyltransferase:Putative integral membrane protein	K00981	Glycerophospholipid metabolism	Phosphatidylinositol signaling system
OG0000275	126	relaxation	0.88	significant	0	12.92	PLO_006	hypothetical protein
OG0000628	411	relaxation	0.85	significant	0.045	4	PLO_691	hypothetical protein
OG0000476	654	relaxation	0.84	significant	0.001	10.24	PLO_856	Threonyl-tRNA synthetase, class IIa	K01868	Aminoacyl-tRNA biosynthesis
OG0000690	152	relaxation	0.83	significant	0.001	10.7	PLO_364	50S ribosomal protein L9	K02939	Ribosome
OG0000767	673	relaxation	0.82	significant	0.001	11.21	PLO_848	Menaquinone biosynthesis protein	K02551	Ubiquinone and other terpenoid-quinone biosynthesis
OG0000336	314	relaxation	0.8	significant	0.003	8.56	PLO_541	Prephenate dehydratase	K04518	Biosynthesis of amino acids	Phenylalanine, tyrosine and tryptophan biosynthesis
OG0000789	547	relaxation	0.8	significant	0.031	4.67	PLO_469	hypothetical protein
OG0000685	474	relaxation	0.79	significant	0	12.83	PLO_475	histidyl-tRNA synthetase	K01892	Aminoacyl-tRNA biosynthesis
OG0000402	499	relaxation	0.79	significant	0.005	7.97	PLO_102	glutamyl-tRNA (Gln) amidotransferase subunit A	K02433	Aminoacyl-tRNA biosynthesis
OG0000755	323	relaxation	0.79	significant	0	14.75	PLO_784	prolipoprotein diacylglyceryl transferase	K13292
OG0000680	267	relaxation	0.78	significant	0.001	11.23	PLO_518	alternative thymidylate synthase	K03465	One carbon pool by folate
OG0001415	856	relaxation	0.78	significant	0.009	6.88	PLO_903	carboxysome shell protein
OG0000730	398	relaxation	0.78	significant	0.019	5.51	PLO_590	putative ldpA protein
OG0000858	327	relaxation	0.78	significant	0.02	5.43	PLO_704	molecular chaperone Hsp33	K04083
OG0000434	468	relaxation	0.77	significant	0.003	8.84	PLO_144	putative c-type cytochrome biogenesis protein	K07399
OG0000491	368	relaxation	0.76	significant	0.004	8.21	PLO_855	tryptophanyl-tRNA synthetase	K01867	Aminoacyl-tRNA biosynthesis
OG0000785	135	relaxation	0.76	significant	0.004	8.46	PLO_488	NADH dehydrogenase alpha subunit	K05574	Oxidative phosphorylation
OG0000428	298	relaxation	0.76	significant	0.031	4.66	PLO_781	Sec-independent protein translocase TatC	K03118	Protein export	Bacterial secretion system
OG0001321	273	relaxation	0.76	significant	0.012	6.36	PLO_149	alpha/beta hydrolase
OG0000198	441	relaxation	0.75	significant	0.028	4.8	PLO_241	acetylornithine aminotransferase	K00821	Biosynthesis of amino acids	2-Oxocarboxylic acid metabolism	Arginine biosynthesis	Lysine biosynthesis
OG0000643	441	relaxation	0.75	significant	0.033	4.55	PLO_570	preprotein translocase SecY	K03076	Quorum sensing	Protein export	Bacterial secretion system
OG0000625	350	relaxation	0.75	significant	0.049	3.89	PLO_486	plant photosystem II stability/assembly factor- like protein
OG0000722	419	relaxation	0.74	significant	0.033	4.56	PLO_106	carbamoyl-phosphate synthase small subunit	K01956	Alanine, aspartate and glutamate metabolism
OG0000399	604	relaxation	0.74	significant	0	26.04	PLO_071	tyrosine binding protein	K06207
OG0000579	266	relaxation	0.74	significant	0.026	4.95	PLO_753	Pseudouridine synthase, Rsu	K06178
OG0000825	285	relaxation	0.73	significant	0.015	5.86	PLO_054	inositol monophosphate family protein	K01092	Streptomycin biosynthesis	Phosphatidylinositol signaling system	Inositol phosphate metabolism
OG0000974	140	relaxation	0.73	significant	0.022	5.24	PLO_686	hypothetical protein	K06940
OG0000703	578	relaxation	0.72	significant	0.011	6.52	PLO_193	methionine--tRNA ligase	K01874	Aminoacyl-tRNA biosynthesis	Selenocompound metabolism
OG0000422	644	relaxation	0.72	significant	0	24.31	PLO_168	heat shock protein 90	K04079	Fluid shear stress and atherosclerosis	Plant-pathogen interaction	NOD-like receptor signaling pathway	Pathways in cancer	IL-17 signaling pathway	Prostate cancer	Th17 cell differentiation	Estrogen signaling pathway	PI3K-Akt signaling pathway	Antigen processing and presentation	Protein processing in endoplasmic reticulum	Progesterone-mediated oocyte maturation
OG0000931	817	relaxation	0.71	significant	0	19.78	PLO_706	ribonucleotide reductase (Class II)	K00524
OG0000453	505	relaxation	0.71	significant	0	15.57	PLO_341	tRNA modification GTPase	K03650
OG0001378	617	relaxation	0.71	significant	0.001	10.97	PLO_904	Carboxysome shell polypeptide
OG0000627	68	relaxation	0.7	significant	0	272.33	PLO_482	photosystem II reaction center protein PsbJ	K02711	Photosynthesis
OG0000393	278	relaxation	0.7	significant	0.02	5.37	PLO_740	Photosystem II oxygen evolving complex protein PsbP	K02717	Photosynthesis
OG0000734	355	relaxation	0.7	significant	0	13.63	PLO_864	uroporphyrinogen decarboxylase	K01599	Porphyrin and chlorophyll metabolism
OG0000545	78	relaxation	0.7	significant	0.043	4.08	PLO_167	50S ribosomal protein L28	K02902	Ribosome
OG0000417	593	relaxation	0.7	significant	0	15.69	PLO_360	flavoprotein
OG0000828	403	relaxation	0.7	significant	0.05	3.85	PLO_414	putative cyclophilin-type peptidyl-prolyl cis- trans isomerase
OG0000394	311	relaxation	0.69	significant	0	22.15	PLO_223	Glycyl-tRNA synthetase, alpha subunit	K01878	Aminoacyl-tRNA biosynthesis
OG0000576	350	relaxation	0.69	significant	0	12.35	PLO_674	GTP1/Obg family GTP-binding protein	K03979
OG0000149	569	relaxation	0.69	significant	0.003	8.7	PLO_115	putative DnaK-type molecular chaperone (HSP70 family protein)
OG0000171	397	relaxation	0.69	significant	0.017	5.7
OG0000437	369	relaxation	0.69	significant	0.025	5.01	PLO_243	hypothetical protein	K06941
OG0000330	369	relaxation	0.68	significant	0.001	11.25	PLO_595	prephenate dehydrogenase	K15226	Biosynthesis of amino acids	Phenylalanine, tyrosine and tryptophan biosynthesis
OG0000647	354	relaxation	0.68	significant	0.017	5.69	PLO_297	DNA polymerase III subunit delta	K02341	Homologous recombination	Mismatch repair	DNA replication
OG0000604	467	relaxation	0.68	significant	0.003	8.67	PLO_124	putative aminopeptidase P	K01262
OG0000461	150	relaxation	0.68	significant	0.029	4.8	PLO_070	hypothetical protein
OG0001315	174	relaxation	0.68	significant	0.038	4.32	PLO_368	hypothetical protein
OG0000581	433	relaxation	0.67	significant	0.004	8.34	PLO_824	tyrosyl-tRNA synthetase	K01866	Aminoacyl-tRNA biosynthesis
OG0000657	729	relaxation	0.67	significant	0.018	5.62	PLO_074	putative Glycyl-tRNA synthetase, beta subunit	K01879	Aminoacyl-tRNA biosynthesis
OG0000575	431	relaxation	0.67	significant	0	37.71	PLO_510	serine hydroxymethyltransferase	K00600	Biosynthesis of amino acids	Glyoxylate and dicarboxylate metabolism	Glycine, serine and threonine metabolism	Methane metabolism	One carbon pool by folate	Cyanoamino acid metabolism	Antifolate resistance
OG0000463	332	relaxation	0.67	significant	0.01	6.62	PLO_225	Acetohydroxy acid isomeroreductase	K00053	Biosynthesis of amino acids	2-Oxocarboxylic acid metabolism	Pantothenate and CoA biosynthesis	Valine, leucine and isoleucine biosynthesis
OG0000397	311	relaxation	0.67	significant	0.027	4.9	PLO_842	Glutamate racemase	K01776	D-Glutamine and D-glutamate metabolism
OG0000735	154	relaxation	0.67	significant	0.001	11.97	PLO_571	50S ribosomal protein L15	K02876	Ribosome
OG0000310	712	relaxation	0.67	significant	0	28.56	PLO_828	multi-sensor signal transduction histidine kinase	K07769	Two-component system
OG0000507	363	relaxation	0.67	significant	0	28.9	PLO_775	hypothetical protein	K06942
OG0000267	410	relaxation	0.66	significant	0	16.34	PLO_880	transaldolase	K00616	Biosynthesis of amino acids	Pentose phosphate pathway
OG0000938	316	relaxation	0.66	significant	0.002	9.55	PLO_374	spermidine synthase	K00797	Cysteine and methionine metabolism	Arginine and proline metabolism	Glutathione metabolism	beta-Alanine metabolism
OG0000173	467	relaxation	0.66	significant	0.001	10.28	PLO_655	putative NADH dehydrogenase, transport associated	K03885	Oxidative phosphorylation
OG0000635	362	relaxation	0.66	significant	0.029	4.75	PLO_417	4-hydroxythreonine-4-phosphate dehydrogenase	K00097	Vitamin B6 metabolism
OG0000937	147	relaxation	0.66	significant	0.02	5.43	PLO_093	hypothetical protein
OG0000661	219	relaxation	0.66	significant	0.027	4.9	PLO_871	hypothetical protein
OG0000503	312	relaxation	0.66	significant	0.032	4.6	PLO_146	Hemolysin A	K06442
OG0000682	499	relaxation	0.65	significant	0	20.28	PLO_356	aspartyl/glutamyl-tRNA amidotransferase subunit B	K02434	Aminoacyl-tRNA biosynthesis
OG0000418	628	relaxation	0.65	significant	0	26.24	PLO_361	putative flavoprotein
OG0000794	433	relaxation	0.65	significant	0	16.15
OG0000538	376	relaxation	0.65	significant	0.001	10.24	PLO_833	putative tRNA pseudouridine 55 synthase	K03177
OG0001299	233	relaxation	0.65	significant	0.006	7.67	PLO_676	conserved hypothetical membrane protein
OG0000727	358	relaxation	0.64	significant	0.004	8.13	PLO_304	3-oxoacyl-(acyl carrier protein) synthase	K00648	Fatty acid metabolism	Fatty acid biosynthesis
OG0000311	460	relaxation	0.64	significant	0.001	11.95	PLO_016	glutamate-1-semialdehyde aminotransferase	K01845	Porphyrin and chlorophyll metabolism
OG0000602	212	relaxation	0.64	significant	0.006	7.59	PLO_587	50S ribosomal protein L4	K02926	Ribosome
OG0001374	279	relaxation	0.64	significant	0	34.82	PLO_713	two-component response regulator
OG0000517	384	relaxation	0.63	significant	0.003	8.7	PLO_536	chorismate synthase	K01736	Biosynthesis of amino acids	Phenylalanine, tyrosine and tryptophan biosynthesis
OG0000637	456	relaxation	0.63	significant	0.002	9.63	PLO_242	putative bifunctional Dihydrofolate/Folylpolyglutamate synthase	K11754	Folate biosynthesis
OG0000618	528	relaxation	0.63	significant	0	14.65	PLO_303	fatty acid/phospholipid synthesis protein	K03621	Glycerolipid metabolism	Glycerophospholipid metabolism
OG0000567	431	relaxation	0.63	significant	0.008	7.12	PLO_065	glucose-1-phosphate adenylyltransferase	K00975	Starch and sucrose metabolism	Biofilm formation - Escherichia coli
OG0000332	318	relaxation	0.63	significant	0.006	7.48	PLO_762	geranylgeranyl pyrophosphate synthase	K13789	Terpenoid backbone biosynthesis
OG0000544	437	relaxation	0.63	significant	0.006	7.68	PLO_558	alanine racemase	K01775	Vancomycin resistance	D-Alanine metabolism
OG0000401	573	relaxation	0.63	significant	0	14.01	PLO_378	CTP synthetase	K01937
OG0000613	322	relaxation	0.63	significant	0.003	8.53	PLO_237	tRNA/rRNA methyltransferase (SpoU)	K03437
OG0000674	287	relaxation	0.63	significant	0.006	7.55	PLO_771	putative tRNA/rRNA methyltransferase	K02533
OG0000374	416	relaxation	0.62	significant	0.001	11.39	PLO_460	3-oxoacyl-(acyl-carrier-protein) synthase II	K09458	Fatty acid metabolism	Biotin metabolism	Fatty acid biosynthesis
OG0000659	367	relaxation	0.62	significant	0	13.59	PLO_773	Magnesium chelatase ATPase subunit I	K03405	Porphyrin and chlorophyll metabolism
OG0000603	104	relaxation	0.62	significant	0	13.77	PLO_586	50S ribosomal protein L23	K02892	Ribosome
OG0000629	666	relaxation	0.62	significant	0	22.81	PLO_366	glucose-inhibited division protein A	K03495
OG0000324	101	relaxation	0.62	significant	0.001	10.92	PLO_045	hypothetical protein
OG0000679	88	relaxation	0.62	significant	0.003	8.91	PLO_461	acyl carrier protein	K02078
OG0000665	132	relaxation	0.62	significant	0.008	7	PLO_165	hypothetical protein
OG0000455	385	relaxation	0.61	significant	0.002	9.42	PLO_271	3-dehydroquinate synthase	K01735	Biosynthesis of amino acids	Phenylalanine, tyrosine and tryptophan biosynthesis
OG0000826	497	relaxation	0.61	significant	0	19.55	PLO_310	phytoene desaturase	K02293	Carotenoid biosynthesis
OG0000349	210	relaxation	0.61	significant	0.026	4.93	PLO_490	NADH dehydrogenase subunit J	K05581	Oxidative phosphorylation
OG0000483	636	relaxation	0.61	significant	0	27.77	PLO_879	putative peptidoglycan synthetase (pbp transpeptidase domain)	K03587	Peptidoglycan biosynthesis	beta-Lactam resistance
OG0000705	323	relaxation	0.61	significant	0.003	9.1	PLO_783	apocytochrome f precursor	K02634	Photosynthesis
OG0001228	491	relaxation	0.61	significant	0	28.81	PLO_521	Phosphotransferase superclass	K03431
OG0000848	112	relaxation	0.61	significant	0.003	8.84	PLO_708	hypothetical protein
OG0000518	497	relaxation	0.6	significant	0.002	9.52	PLO_512	isopropylmalate isomerase large subunit	K01703	Biosynthesis of amino acids	2-Oxocarboxylic acid metabolism	Valine, leucine and isoleucine biosynthesis	C5-Branched dibasic acid metabolism	Glucosinolate biosynthesis
OG0000649	426	relaxation	0.6	significant	0.002	9.94	PLO_748	putative glycerol dehydrogenase	K00005	Glycerolipid metabolism	Propanoate metabolism
OG0000541	500	relaxation	0.6	significant	0.01	6.67	PLO_840	UDP-N-acetylmuramoyl-L-alanyl-D- glutamatesynthetase	K01925	Peptidoglycan biosynthesis	D-Glutamine and D-glutamate metabolism
OG0000653	141	relaxation	0.6	significant	0.01	6.56	PLO_350	50S ribosomal protein L11	K02867	Ribosome
OG0000714	357	relaxation	0.6	significant	0.016	5.85	PLO_441	tRNA delta-2-isopentenylpyrophosphate (IPP) transferase	K00791	Zeatin biosynthesis
OG0000123	495	relaxation	0.6	significant	0	26.75	PLO_126	putative GTPase	K06883
OG0000751	313	relaxation	0.6	significant	0	14.54	PLO_885	hypothetical protein
OG0000709	653	relaxation	0.6	significant	0.002	9.66	PLO_288	cell division protein ftsH	K03798
OG0000731	162	relaxation	0.59	significant	0.011	6.41	PLO_589	hypothetical protein	K05585	Oxidative phosphorylation
OG0000577	485	relaxation	0.59	significant	0.005	7.89	PLO_073	Geranylgeranyl reductase	K10960	Porphyrin and chlorophyll metabolism	Terpenoid backbone biosynthesis
OG0000758	524	relaxation	0.59	significant	0	12.66	PLO_219	Sun protein (Fmu protein)	K03500
OG0001373	598	relaxation	0.59	significant	0	12.53	PLO_721	Glucose-methanol-choline (GMC) oxidoreductase:NAD binding site
OG0000436	206	relaxation	0.59	significant	0.011	6.51	PLO_746	putative ribosomal-protein-alanine acetyltransferase	K03789
OG0001227	272	relaxation	0.59	significant	0.021	5.34	PLO_218	putative tRNA (guanosine-2'-O-) - methyltransferase	K00556
OG0000557	194	relaxation	0.58	significant	0.019	5.52	PLO_082	hypothetical protein	K03523	ABC transporters
OG0000361	534	relaxation	0.58	significant	0	17.96	PLO_026	cysteinyl-tRNA synthetase	K01883	Aminoacyl-tRNA biosynthesis
OG0000699	861	relaxation	0.58	significant	0	17.17	PLO_189	Phenylalanyl-tRNA synthetase beta subunit	K01890	Aminoacyl-tRNA biosynthesis
OG0000327	201	relaxation	0.58	significant	0	12.43	PLO_266	CDP-diacylglycerol-glycerol-3-phosphate 3-phosphatidyltransferase	K00995	Glycerophospholipid metabolism
OG0000683	408	relaxation	0.58	significant	0	32.89	PLO_328	NADH dehydrogenase (ubiquinone)	K05579	Oxidative phosphorylation
OG0000433	472	relaxation	0.58	significant	0	30.89	PLO_667	acetyl-CoA carboxylase	K01961	Pyruvate metabolism	Fatty acid metabolism	Carbon fixation pathways in prokaryotes	Fatty acid biosynthesis	Propanoate metabolism
OG0000723	116	relaxation	0.58	significant	0.001	11.31	PLO_564	50S ribosomal protein L17	K02879	Ribosome
OG0000441	1129	relaxation	0.58	significant	0	68.69	PLO_246	DNA-directed RNA polymerase beta subunit	K03043	RNA polymerase
OG0000571	647	relaxation	0.58	significant	0	49.27	PLO_245	DNA-directed RNA polymerase gamma chain	K03046	RNA polymerase
OG0001461	192	relaxation	0.58	significant	0.004	8.15	PLO_742	hypothetical protein
OG0000389	339	relaxation	0.58	significant	0.006	7.48	PLO_313	putative Rubisco transcriptional regulator
OG0000718	223	relaxation	0.57	significant	0	27.86	PLO_913	ATP phosphoribosyltransferase	K00765	Biosynthesis of amino acids	Histidine metabolism
OG0000234	437	relaxation	0.57	significant	0.002	9.48	PLO_148	putative 8-amino-7-oxononanoate synthase	K00652	Biotin metabolism
OG0000375	478	relaxation	0.57	significant	0	36.16	PLO_064	6-phosphogluconate dehydrogenase	K00033	Pentose phosphate pathway	Glutathione metabolism
OG0000411	378	relaxation	0.57	significant	0	16.8	PLO_345	Undecaprenyl-PP-MurNAc-pentapeptide-UDPGlcNAc GlcNAc transferase	K02563	Peptidoglycan biosynthesis	Cell cycle - Caulobacter	Vancomycin resistance
OG0000451	511	relaxation	0.57	significant	0	24.84	PLO_025	glutamyl-tRNA synthetase	K01885	Porphyrin and chlorophyll metabolism	Aminoacyl-tRNA biosynthesis
OG0000601	219	relaxation	0.57	significant	0.021	5.34	PLO_588	50S ribosomal protein L3	K02906	Ribosome
OG0000494	474	relaxation	0.57	significant	0	16.91	PLO_229	Oxygen-independent coproporphyrinogen III oxidase
OG0001225	230	relaxation	0.57	significant	0	13.73	PLO_009	hypothetical protein
OG0000502	565	relaxation	0.56	significant	0	20.3	PLO_063	dihydroxy-acid dehydratase	K01687	Biosynthesis of amino acids	2-Oxocarboxylic acid metabolism	Pantothenate and CoA biosynthesis	Valine, leucine and isoleucine biosynthesis
OG0000816	346	relaxation	0.56	significant	0.001	11.7	PLO_047	6-pyruvoyl-tetrahydropterin synthase-like protein	K01737	Folate biosynthesis
OG0000821	406	relaxation	0.56	significant	0.001	10.87	PLO_597	cob(I)yrinic acid a,c-diamide adenosyltransferase	K19221	Porphyrin and chlorophyll metabolism
OG0000516	250	relaxation	0.56	significant	0	14.43	PLO_017	hypothetical protein	K09767
OG0000746	163	relaxation	0.56	significant	0	16.99	PLO_912	hypothetical protein	K09022
OG0000810	573	relaxation	0.56	significant	0	45.21	PLO_705	peptide chain release factor 3	K02837
OG0000795	626	relaxation	0.55	significant	0	47.61	PLO_438	aspartate kinase	K00928	Biosynthesis of amino acids	Cysteine and methionine metabolism	Glycine, serine and threonine metabolism	2-Oxocarboxylic acid metabolism	Lysine biosynthesis	Monobactam biosynthesis
OG0000504	494	relaxation	0.55	significant	0	28.84	PLO_447	S-adenosyl-L-homocysteine hydrolase	K01251	Cysteine and methionine metabolism
OG0000768	710	relaxation	0.55	significant	0	18.9	PLO_819	putative long-chain-fatty-acid--CoA ligase	K01897	Quorum sensing	Fatty acid metabolism	Fatty acid biosynthesis	Peroxisome	PPAR signaling pathway	Fatty acid degradation	Ferroptosis	Adipocytokine signaling pathway
OG0000578	293	relaxation	0.55	significant	0	12.54	PLO_269	hypothetical protein
OG0000833	225	relaxation	0.55	significant	0	12.59	PLO_734	hypothetical protein
OG0000765	86	relaxation	0.55	significant	0.031	4.63	PLO_481	putative Photosystem II Psb27 protein
OG0000525	534	relaxation	0.54	significant	0	23.13	PLO_812	UDP-N-acetylmuramoylalanyl-D-glutamate--2,6- diaminopimelate ligase	K01928	Peptidoglycan biosynthesis	Lysine biosynthesis
OG0000607	391	relaxation	0.54	significant	0.001	11.47	PLO_232	D-alanine--D-alanine ligase	K01921	Peptidoglycan biosynthesis	Vancomycin resistance	D-Alanine metabolism
OG0000470	247	relaxation	0.54	significant	0	12.67	PLO_786	2-C-methyl-D-erythritol 4-phosphate cytidylyltransferase	K00991	Terpenoid backbone biosynthesis
OG0001311	392	relaxation	0.54	significant	0	13.07	PLO_003	dihydroorotase	K01465
OG0000339	497	relaxation	0.54	significant	0	37.03	PLO_669	hypothetical protein
OG0000340	407	relaxation	0.54	significant	0	21.4	PLO_127	hypothetical protein
OG0000431	309	relaxation	0.54	significant	0	12.52	PLO_095	putative rRNA (adenine-N6,N6)- dimethyltransferase	K02528
OG0000505	459	relaxation	0.54	significant	0	43.53	PLO_201	GTP-binding protein EngA	K03977
OG0000556	283	relaxation	0.54	significant	0	14.04	PLO_437	hypothetical protein
OG0000829	253	relaxation	0.54	significant	0.023	5.18	PLO_523	tRNA (guanine-N7-)-methyltransferase	K03439
OG0000456	615	relaxation	0.53	significant	0	26.66	PLO_875	prolyl-tRNA synthetase	K01881	Aminoacyl-tRNA biosynthesis
OG0000636	1056	relaxation	0.53	significant	0	46.78	PLO_480	DNA mismatch repair protein	K03555	Mismatch repair
OG0000736	227	relaxation	0.53	significant	0.001	10.46	PLO_572	30S ribosomal protein S5	K02988	Ribosome
OG0000317	279	relaxation	0.53	significant	0.007	7.37	PLO_743	Undecaprenyl pyrophosphate synthetase (UPPS)	K00806	Terpenoid backbone biosynthesis
OG0000354	170	relaxation	0.53	significant	0.012	6.25	PLO_726	putative iojap protein	K09710
OG0000482	979	relaxation	0.52	significant	0	56.84	PLO_370	t-RNA synthetase, class Ia:Valyl-tRNA	K01873	Aminoacyl-tRNA biosynthesis
OG0000673	434	relaxation	0.52	significant	0	40.18	PLO_354	Enolase	K01689	Biosynthesis of amino acids	Glycolysis / Gluconeogenesis	RNA degradation	Methane metabolism	HIF-1 signaling pathway
OG0000318	480	relaxation	0.52	significant	0	73.86	PLO_745	diaminopimelate decarboxylase	K01586	Biosynthesis of amino acids	Lysine biosynthesis
OG0000348	277	relaxation	0.52	significant	0	18.44	PLO_489	NADH dehydrogenase beta subunit	K05582	Oxidative phosphorylation
OG0000640	184	relaxation	0.52	significant	0.008	6.95	PLO_416	acetyl-CoA carboxylase, biotin carboxyl carrier protein	K02160	Pyruvate metabolism	Fatty acid metabolism	Carbon fixation pathways in prokaryotes	Fatty acid biosynthesis	Propanoate metabolism
OG0000350	323	relaxation	0.52	significant	0	22.92	PLO_841	polyprenyl synthetase; solanesyl diphosphate synthase (sds)	K05356	Terpenoid backbone biosynthesis
OG0000249	1003	relaxation	0.52	significant	0	69.68	PLO_798	DNA topoisomerase I	K03168
OG0000565	843	relaxation	0.52	significant	0	38.9	PLO_104	tRNA/rRNA methyltransferase (SpoU):RNA methyltransferase TrmH	K03218
OG0000678	221	relaxation	0.52	significant	0	12.87	PLO_644	peptide deformylase	K01462
OG0000787	459	relaxation	0.52	significant	0	102.39	PLO_622	Putative carbohydrate kinase, FGGY family protein
OG0000933	432	relaxation	0.52	significant	0	17.59	PLO_670	Putative RNA methylase family protein	K07444
OG0000203	387	relaxation	0.52	significant	0.001	11.62	PLO_607	MRP protein-like protein	K03593
OG0000710	232	relaxation	0.52	significant	0.001	10.15	PLO_384	hypothetical protein	K18678
OG0000619	412	relaxation	0.51	significant	0	38.45	PLO_179	Diaminopimelate epimerase	K01778	Biosynthesis of amino acids	Lysine biosynthesis
OG0000427	314	relaxation	0.51	significant	0	18.06	PLO_763	Methylenetetrahydrofolate dehydrogenase (NADP+)	K01491	Carbon fixation pathways in prokaryotes	One carbon pool by folate
OG0000345	181	relaxation	0.51	significant	0.02	5.45	PLO_357	Nucleoside-diphosphate kinase	K00940	MAPK signaling pathway - plant
OG0000247	383	relaxation	0.51	significant	0	12.72	PLO_625	30S ribosomal protein S1	K02945	Ribosome
OG0000258	584	relaxation	0.51	significant	0	45.65	PLO_506	integral membrane protein MviN	K03980
OG0000384	375	relaxation	0.51	significant	0	27.75	PLO_335	peptide chain release factor 2	K02836
OG0000524	507	relaxation	0.51	significant	0	30.39	PLO_252	transcription elongation factor NusA	K02600
OG0000381	261	relaxation	0.5	significant	0	18.83	PLO_012	histidine biosynthesis bifunctional protein HisIE	K11755	Biosynthesis of amino acids	Histidine metabolism
OG0000877	273	relaxation	0.5	significant	0	12.92	PLO_820	lipoate-protein ligase B	K03801	Lipoic acid metabolism
OG0000740	179	relaxation	0.5	significant	0.002	10.01	PLO_576	50S ribosomal protein L5	K02931	Ribosome
OG0000724	340	relaxation	0.5	significant	0	20.82	PLO_565	DNA-directed RNA polymerase alpha subunit	K03040	RNA polymerase
OG0000536	422	relaxation	0.5	significant	0	23.06	PLO_697	4-hydroxy-3-methylbut-2-en-1-yl diphosphate synthase	K03526	Terpenoid backbone biosynthesis
OG0000570	222	relaxation	0.5	significant	0	16.32	PLO_495	Orotate phosphoribosyltransferase	K00762
OG0000187	276	relaxation	0.5	significant	0	21.35	PLO_806	signal peptide peptidase SppA (protease IV)	K04773
OG0000827	248	relaxation	0.5	significant	0	15.84	PLO_367	hypothetical protein
OG0001068	256	relaxation	0.5	significant	0	34.48	PLO_272	hypothetical protein	K06890
OG0000700	104	relaxation	0.5	significant	0.001	11.48	PLO_392	hypothetical protein
OG0000416	351	relaxation	0.5	significant	0.002	9.64	PLO_631	modification methylase, HemK family protein	K02493
OG0000520	621	relaxation	0.49	significant	0	80.15	PLO_423	Putative penicillin-binding protein	K05515	Peptidoglycan biosynthesis	beta-Lactam resistance
OG0000822	249	relaxation	0.49	significant	0	16.67	PLO_325	Mg-protoporphyrin IX methyl transferase	K03428	Porphyrin and chlorophyll metabolism
OG0000692	519	relaxation	0.49	significant	0	39.82	PLO_275	signal recognition particle protein (SRP54)	K03106	Quorum sensing	Protein export	Bacterial secretion system
OG0000742	249	relaxation	0.49	significant	0	27.39	PLO_582	30S ribosomal protein S3	K02982	Ribosome
OG0000942	512	relaxation	0.49	significant	0	54.07	PLO_886	30S ribosomal protein S1-like B, putative	K02945	Ribosome
OG0000329	425	relaxation	0.49	significant	0	14.71	PLO_436	putative MesJ-like protein	K04075
OG0001070	469	relaxation	0.49	significant	0	45.84	PLO_694	putative modulator of DNA gyrase	K03592
OG0000263	374	relaxation	0.48	significant	0	23.53	PLO_277	Pyruvate dehydrogenase E1 alpha subunit	K00161	Glycolysis / Gluconeogenesis	Pyruvate metabolism	Citrate cycle	HIF-1 signaling pathway	Glucagon signaling pathway	Central carbon metabolism in cancer
OG0000312	192	relaxation	0.48	significant	0.011	6.55	PLO_083	lipoprotein signal peptidase	K03101	Protein export
OG0000707	414	relaxation	0.48	significant	0	53.56	PLO_346	dihydroorotate dehydrogenase	K00254
OG0000414	252	relaxation	0.48	significant	0	35.98	PLO_143	putative c-type cytochrome biogenesis protein CcdA
OG0000763	294	relaxation	0.48	significant	0	37.69	PLO_314	hypothetical protein
OG0000802	470	relaxation	0.48	significant	0	44.38	PLO_053	putative Fe-S oxidoreductase
OG0001376	247	relaxation	0.48	significant	0.048	3.9	PLO_854	hypothetical protein
OG0000442	558	relaxation	0.47	significant	0	69.41	PLO_765	2-isopropylmalate synthase	K01649	Biosynthesis of amino acids	2-Oxocarboxylic acid metabolism	Pyruvate metabolism	Valine, leucine and isoleucine biosynthesis
OG0000351	595	relaxation	0.47	significant	0.012	6.31	PLO_117	phosphoglyceromutase	K15633	Biosynthesis of amino acids	Glycine, serine and threonine metabolism	Glycolysis / Gluconeogenesis	Methane metabolism
OG0000296	371	relaxation	0.47	significant	0.006	7.55	PLO_608	coproporphyrinogen III oxidase	K00228	Porphyrin and chlorophyll metabolism
OG0000270	369	relaxation	0.47	significant	0	21.35	PLO_213	Peptidase M50, putative membrane-associated zinc metallopeptidase
OG0000630	280	relaxation	0.47	significant	0	16	PLO_699	hypothetical protein
OG0000935	423	relaxation	0.47	significant	0	32.44	PLO_263	hypothetical protein
OG0001157	381	relaxation	0.47	significant	0	24.28	PLO_404	hypothetical protein	K05539
OG0000754	286	relaxation	0.47	significant	0.002	9.88	PLO_701	hypothetical protein	K09761
OG0000425	157	relaxation	0.46	significant	0	26.89	PLO_827	(3R)-hydroxymyristoyl ACP dehydratase	K02372	Fatty acid metabolism	Biotin metabolism	Fatty acid biosynthesis
OG0000749	261	relaxation	0.46	significant	0	33.4	PLO_493	enoyl-(acyl-carrier-protein) reductase (NADH)	K00208	Fatty acid metabolism	Biotin metabolism	Fatty acid biosynthesis
OG0000445	339	relaxation	0.46	significant	0	18.09	PLO_410	UDP-N-acetylenolpyruvoylglucosamine reductase	K00075	Peptidoglycan biosynthesis
OG0000546	344	relaxation	0.46	significant	0	51.55	PLO_343	hypothetical protein	K14540
OG0000761	271	relaxation	0.46	significant	0	30.69	PLO_113	hypothetical protein
OG0000487	206	relaxation	0.46	significant	0.002	9.67	PLO_446	hypothetical protein	K06925
OG0001226	250	relaxation	0.46	significant	0.008	7.1	PLO_195	hypothetical protein	K06872
OG0000204	245	relaxation	0.45	significant	0	13.62	PLO_519	thioredoxin-like protein TxlA
OG0000314	197	relaxation	0.45	significant	0	25.38	PLO_033	photosystem I assembly protein Ycf4
OG0000446	390	relaxation	0.45	significant	0	46.95	PLO_421	soluble hydrogenase small subunit
OG0000264	329	relaxation	0.44	significant	0	20.16	PLO_092	pyruvate dehydrogenase E1 beta subunit	K00162	Glycolysis / Gluconeogenesis	Pyruvate metabolism	Citrate cycle	HIF-1 signaling pathway	Glucagon signaling pathway	Central carbon metabolism in cancer
OG0000439	442	relaxation	0.44	significant	0	41.36	PLO_027	1-deoxy-D-xylulose 5-phosphate reductoisomerase	K00099	Terpenoid backbone biosynthesis
OG0000990	284	relaxation	0.44	significant	0	15.81
OG0000500	87	relaxation	0.44	significant	0.026	4.97	PLO_594	hypothetical protein
OG0000364	349	relaxation	0.43	significant	0	36.37	PLO_757	ribose-phosphate pyrophosphokinase	K00948	Biosynthesis of amino acids	Pentose phosphate pathway
OG0000606	387	relaxation	0.43	significant	0	45.57	PLO_285	putative riboflavin kinase/FAD synthase	K11753	Riboflavin metabolism
OG0000385	221	relaxation	0.43	significant	0	17.08	PLO_337	hypothetical protein	K07042
OG0000762	552	relaxation	0.43	significant	0	52.71	PLO_084	hypothetical protein	K06883
OG0001162	252	relaxation	0.43	significant	0	34.44	PLO_737	hypothetical protein
OG0001317	304	relaxation	0.43	significant	0	70.06	PLO_397	hypothetical protein
OG0000471	257	relaxation	0.43	significant	0.001	11.27	PLO_181	hypothetical protein
OG0000704	500	relaxation	0.42	significant	0	106.09	PLO_236	dihydrolipoamide dehydrogenase	K00382	Glyoxylate and dicarboxylate metabolism	Glycine, serine and threonine metabolism	Glycolysis / Gluconeogenesis	Pyruvate metabolism	Citrate cycle	Propanoate metabolism	Valine, leucine and isoleucine degradation
OG0001319	303	relaxation	0.42	significant	0	30.05	PLO_624	hypothetical protein	K01091	Glyoxylate and dicarboxylate metabolism
OG0000322	683	relaxation	0.42	significant	0	94.89	PLO_315	NADH dehydrogenase subunit L	K05577	Oxidative phosphorylation
OG0000477	506	relaxation	0.42	significant	0.008	7.14	PLO_130	ATP synthase subunit A	K02111	Photosynthesis	Oxidative phosphorylation
OG0000176	257	relaxation	0.42	significant	0	41.13	PLO_032	putative peptidyl-prolyl cis-trans isomerase, cyclophilin type	K03768
OG0000615	172	relaxation	0.42	significant	0	21.59	PLO_205	hypothetical protein
OG0001231	305	relaxation	0.42	significant	0.029	4.75	PLO_710	hypothetical protein
OG0000511	109	relaxation	0.41	significant	0	14.65	PLO_528	glutamyl-tRNA (Gln) amidotransferase subunit C	K02435	Aminoacyl-tRNA biosynthesis
OG0000256	382	relaxation	0.41	significant	0	112	PLO_395	threonine synthase	K01733	Biosynthesis of amino acids	Glycine, serine and threonine metabolism	Vitamin B6 metabolism
OG0000921	250	relaxation	0.41	significant	0	32.92	PLO_380	7-cyano-7-deazaguanine synthase	K06920	Folate biosynthesis
OG0000286	130	relaxation	0.41	significant	0	21.46	PLO_154	hypothetical protein
OG0000609	322	relaxation	0.41	significant	0.001	11.7	PLO_231	hypothetical protein
OG0000298	724	relaxation	0.4	significant	0	161.3	PLO_098	DNA primase	K02316	DNA replication
OG0000725	130	relaxation	0.4	significant	0	21.53	PLO_566	30S ribosomal protein S11	K02948	Ribosome
OG0000357	90	relaxation	0.4	significant	0.005	7.78	PLO_830	50S ribosomal protein L27	K02899	Ribosome
OG0000409	81	relaxation	0.4	significant	0	12.92	PLO_114	DNA-directed RNA polymerase omega subunit
OG0000675	300	relaxation	0.39	significant	0	44.74	PLO_305	Malonyl CoA-acyl carrier protein transacylase	K00645	Fatty acid metabolism	Fatty acid biosynthesis
OG0000701	264	relaxation	0.39	significant	0	33.51	PLO_306	1-acyl-sn-glycerol-3-phosphate acyltransferase	K00655	Glycerolipid metabolism	Glycerophospholipid metabolism
OG0000308	791	relaxation	0.39	significant	0	170.75	PLO_870	primosomal protein N' (replication factor Y)	K04066	Homologous recombination
OG0000452	421	relaxation	0.39	significant	0	41.99	PLO_599	putative DNA repair and genetic recombination protein RecF	K03629	Homologous recombination
OG0000240	280	relaxation	0.39	significant	0	15.5	PLO_072	putative carboxypeptidase	K07260	Two-component system	Peptidoglycan biosynthesis	Vancomycin resistance
OG0000791	163	relaxation	0.39	significant	0	55.8	PLO_818	hypothetical protein
OG0000543	225	relaxation	0.39	significant	0.001	11.7	PLO_609	hypothetical protein
OG0000195	329	relaxation	0.38	significant	0	14.53	PLO_744	hypothetical protein
OG0001154	201	relaxation	0.38	significant	0	49.43	PLO_011	hypothetical protein	K08983
OG0000315	338	relaxation	0.37	significant	0	22.66	PLO_094	Putative 4-diphosphocytidyl -2C-methyl-D- erythritol kinase (CMK)	K00919	Terpenoid backbone biosynthesis
OG0000621	243	relaxation	0.37	significant	0	55.2	PLO_351	transcription antitermination protein NusG	K02601
OG0000830	318	relaxation	0.37	significant	0	64.53	PLO_556	hypothetical protein
OG0001156	634	relaxation	0.37	significant	0.018	5.6	PLO_322	hypothetical protein
OG0000485	349	relaxation	0.36	significant	0	91.17	PLO_724	hypothetical protein	K01424	Alanine, aspartate and glutamate metabolism	Cyanoamino acid metabolism
OG0000323	600	relaxation	0.36	significant	0	43.24	PLO_403	signal recognition particle-docking protein FtsY	K03110	Quorum sensing	Protein export	Bacterial secretion system
OG0000728	380	relaxation	0.35	significant	0	70.05	PLO_393	Phospho-N-acetylmuramoyl- pentapeptidetransferase	K01000	Peptidoglycan biosynthesis	Vancomycin resistance
OG0000305	229	relaxation	0.35	significant	0	26.54	PLO_736	hypothetical protein
OG0000650	1553	relaxation	0.35	significant	0	23.49
OG0000652	192	relaxation	0.35	significant	0	25.04	PLO_803	hypothetical protein
OG0000569	257	relaxation	0.34	significant	0	24.34	PLO_535	hypothetical protein	K01625	Glyoxylate and dicarboxylate metabolism	Pentose phosphate pathway
OG0000358	187	relaxation	0.34	significant	0.001	12	PLO_829	50S ribosomal protein L21	K02888	Ribosome
OG0000776	343	relaxation	0.33	significant	0	72.89	PLO_439	hypothetical protein	K02340	Homologous recombination	Mismatch repair	DNA replication
OG0000552	458	relaxation	0.32	significant	0	19.7	PLO_861	gamma-glutamyl phosphate reductase	K00147	Biosynthesis of amino acids	Arginine and proline metabolism	Carbapenem biosynthesis
OG0000741	161	relaxation	0.32	significant	0	27.74	PLO_581	50S ribosomal protein L16	K02878	Ribosome
OG0000783	225	relaxation	0.32	significant	0	18.79
OG0000467	606	relaxation	0.31	significant	0	20.35	PLO_216	GTP-binding protein LepA	K03596	Legionellosis
OG0000421	336	relaxation	0.3	significant	0	52.31	PLO_221	bacteriochlorophyll a synthase	K04040	Porphyrin and chlorophyll metabolism
OG0000572	1389	relaxation	0.3	significant	0	95.1	PLO_244	DNA-directed RNA polymerase beta' subunit	K03046	RNA polymerase
OG0000521	336	relaxation	0.3	significant	0	21.05	PLO_785	putative 4-hydroxybenzoate- octaprenyltransferase	K03179	Ubiquinone and other terpenoid-quinone biosynthesis
OG0000447	237	relaxation	0.28	significant	0	16.67	PLO_882	uridylate kinase	K09903
OG0000808	414	relaxation	0.28	significant	0	15.16
OG0000641	222	relaxation	0.27	significant	0	24.9	PLO_198	phosphoribosylformylglycinamidine synthase	K01952
OG0000530	108	relaxation	0.27	significant	0	47.63	PLO_160	YGGT family, conserved hypothetical integral membrane protein	K02221
OG0000823	298	relaxation	0.26	significant	0	17.92	PLO_019	short chain dehydrogenase	K20024	Glycerolipid metabolism
OG0000586	113	relaxation	0.26	significant	0	13.63	PLO_560	50S ribosomal protein L31	K02909	Ribosome
OG0000580	265	relaxation	0.26	significant	0	26.6	PLO_450	putative rod shape-determining protein	K03570
OG0001161	187	relaxation	0.25	significant	0	14.75	PLO_836	hypothetical protein
OG0000313	422	relaxation	0.23	significant	0	44.93	PLO_342	Pseudouridine synthase, RluD	K06180
OG0000347	446	relaxation	0.22	significant	0	20.57	PLO_214	seryl-tRNA synthetase	K01875	Aminoacyl-tRNA biosynthesis
OG0000370	299	relaxation	0.22	significant	0	36.58	PLO_550	lipoyl synthase	K03644	Lipoic acid metabolism
OG0000672	832	relaxation	0.2	significant	0	268.09	PLO_398	phosphoribosylformylglycinamidine synthase	K01952
OG0000799	333	relaxation	0.2	significant	0.001	10.29
OG0000583	87	relaxation	0.19	significant	0	19.4	PLO_711	BolA-like protein
OG0001375	195	relaxation	0.03	significant	0.002	9.63	PLO_867	putative inorganic pyrophosphatase	K01507	Oxidative phosphorylation
OG0000378	176	relaxation	0.01	significant	0.001	11.43	PLO_031	acetolactate synthase III small subunit	K01653	Biosynthesis of amino acids	2-Oxocarboxylic acid metabolism	Pantothenate and CoA biosynthesis	Valine, leucine and isoleucine biosynthesis	Butanoate metabolism	C5-Branched dibasic acid metabolism
OG0000337	378	relaxation	0	significant	0	29.87	PLO_412	Glyceraldehyde 3-phosphate dehydrogenase NADP+; phosphorylating)	K00150	Biosynthesis of amino acids	Glycolysis / Gluconeogenesis	Carbon fixation in photosynthetic organisms
OG0000846	368	relaxation	0	significant	0.001	10.2	PLO_385	3-deoxy-7-phosphoheptulonate synthase	K01626	Biosynthesis of amino acids	Phenylalanine, tyrosine and tryptophan biosynthesis	Quorum sensing
OG0000464	223	relaxation	0	significant	0.049	3.88	PLO_046	shikimate kinase	K00891	Biosynthesis of amino acids	Phenylalanine, tyrosine and tryptophan biosynthesis
OG0000512	379	relaxation	0	significant	0	12.72	PLO_413	putative thiamine monophosphate kinase	K00946	Thiamine metabolism
OG0000316	354	relaxation	0	significant	0.001	10.4	PLO_709	pyridoxal phosphate biosynthetic protein	K03474	Vitamin B6 metabolism
OG0000396	160	relaxation	0	significant	0	22.53	PLO_809	hypothetical protein
OG0000440	401	relaxation	0	significant	0	33.02	PLO_602	hypothetical protein
OG0000928	153	relaxation	0	significant	0.019	5.54
OG0001465	134	intensification	20.13	not significant	1	-248.34	PLO_659	hypothetical protein
OG0000790	45	intensification	19.04	not significant	1	-176.91
OG0000537	42	intensification	14.78	not significant	0.369	0.81	PLO_514	photosystem II protein I	K02710	Photosynthesis
OG0001550	163	intensification	9.61	not significant	1	-307.67	PLO_795	transcriptional regulator
OG0000498	462	intensification	7.81	not significant	1	-4535.35	PLO_239	UDP-N-glucosamine 1-carboxyvinyltransferase	K00790	Peptidoglycan biosynthesis
OG0000631	287	intensification	6.83	not significant	1	-26.24	PLO_585	50S ribosomal protein L2	K02886	Ribosome
OG0000781	493	intensification	6.05	not significant	0.079	3.09	PLO_657	putative sodium transporter, Trk family protein	K03498
OG0000800	461	intensification	5.07	not significant	1	-25.93	PLO_270	hypothetical protein
OG0000213	300	intensification	3.87	not significant	1	-58.53	PLO_492	putative 2-amino-4-hydroxy-6- hydroxymethyldihydropteridinepyrophosphokinase	K00950	Folate biosynthesis
OG0000671	136	intensification	3.6	not significant	1	-0.08	PLO_633	putative septum site-determining protein MinE	K03608
OG0000088	508	intensification	3.4	not significant	1	-24.14	PLO_811	AAA ATPase superfamily:AAA-protein
OG0000473	614	intensification	3.38	not significant	1	-122.84	PLO_914	ATPase	K18890	ABC transporters
OG0000326	261	intensification	3.37	not significant	1	-45.7	PLO_295	putative ABC transporter, ATP-binding component	K16786	ABC transporters
OG0000868	116	intensification	3.33	not significant	1	-98.5	PLO_813	ribonucleotide reductase (Class II)
OG0000622	79	intensification	3.24	not significant	1	-61.76	PLO_118	preprotein translocase, SecG subunit	K03075	Quorum sensing	Protein export	Bacterial secretion system
OG0001372	89	intensification	3.17	not significant	0.472	0.52	PLO_610	hypothetical protein
OG0000423	246	intensification	3.16	not significant	1	-283.98	PLO_077	elongation factor Ts	K02357
OG0000232	182	intensification	2.99	not significant	1	-67.9	PLO_881	ribosome releasing factor	K02838
OG0000676	471	intensification	2.87	not significant	1	-66.2	PLO_901	Ribulose 1,5-bisphosphate carboxylase large subunit	K01601	Glyoxylate and dicarboxylate metabolism	Carbon fixation in photosynthetic organisms
OG0001042	179	intensification	2.64	not significant	1	-360.68	PLO_673	putative ring-cleaving dioxygenase
OG0000616	262	intensification	2.61	not significant	1	-126.32	PLO_152	putative glucose inhibited division protein B	K03501
OG0000656	728	intensification	2.56	not significant	1	-53.18	PLO_192	putative ribonuclease II	K01147
OG0000698	175	intensification	2.42	not significant	1	-5.7	PLO_308	putative RNA-binding protein (RRM domain)
OG0000255	506	intensification	2.41	not significant	1	-120.25	PLO_472	tRNA nucleotidyltransferase/poly(A) polymerase	K00974	RNA transport
OG0000161	147	intensification	2.32	not significant	1	-50.17	PLO_039	putative HesB family conserved protein	K13628
OG0000528	207	intensification	2.26	not significant	1	-91.82	PLO_741	RecR protein	K06187	Homologous recombination
OG0000706	73	intensification	2.22	not significant	0.079	3.08	PLO_191	30S ribosomal protein S18	K02963	Ribosome
OG0000663	1119	intensification	2.19	not significant	1	-99.59	PLO_728	carbamoyl-phosphate synthase, large subunit	K01955	Alanine, aspartate and glutamate metabolism
OG0000809	105	intensification	2.18	not significant	0.31	1.03	PLO_508	hypothetical protein
OG0000408	296	intensification	2.02	not significant	1	-0.29	PLO_257	acetyl-CoA carboxylase beta subunit	K01963	Pyruvate metabolism	Fatty acid metabolism	Carbon fixation pathways in prokaryotes	Fatty acid biosynthesis	Propanoate metabolism
OG0000540	144	intensification	1.99	not significant	0.593	0.29	PLO_604	Photosystem I reaction center subunit II (PsaD)	K02692	Photosynthesis
OG0000459	281	intensification	1.94	not significant	1	-1629.67	PLO_080	phycocyanobilin:ferredoxin oxidoreductase	K05371	Porphyrin and chlorophyll metabolism
OG0000681	465	intensification	1.89	not significant	0.127	2.33	PLO_292	Photosynthetic II protein PsbC	K02705	Photosynthesis
OG0000435	334	intensification	1.83	not significant	0.591	0.29	PLO_069	putative heme transporter
OG0000265	266	intensification	1.68	not significant	0.1	2.7	PLO_890	GTP cyclohydrolase I	K01495	Folate biosynthesis
OG0000684	660	intensification	1.58	not significant	1	-6326.52	PLO_442	DNA topoisomerase IV subunit B	K02470
OG0000371	256	intensification	1.51	not significant	0.146	2.12	PLO_730	triosephosphate isomerase	K01803	Biosynthesis of amino acids	Glycolysis / Gluconeogenesis	Carbon fixation in photosynthetic organisms	Fructose and mannose metabolism	Inositol phosphate metabolism
OG0000260	149	intensification	1.41	not significant	0.356	0.85	PLO_860	putative dihydroneopterin aldolase	K01633	Folate biosynthesis
OG0000432	123	intensification	1.41	not significant	1	-10.52	PLO_666	YGGT family, conserved hypothetical integral membrane protein	K02221
OG0000708	535	intensification	1.4	not significant	1	-382.26	PLO_799	NAD(P)H-quinone oxidoreductase subunit 2	K05573	Oxidative phosphorylation
OG0000721	197	intensification	1.34	not significant	1	-1451.7	PLO_517	Deoxycytidine deaminase	K01494
OG0001460	88	intensification	1.33	not significant	0.541	0.37	PLO_507	putative Cytochrome c oxidase subunit Va
OG0000655	191	intensification	1.29	not significant	0.282	1.16	PLO_348	50S ribosomal protein L10	K02864	Ribosome
OG0001414	251	intensification	1.29	not significant	1	-22.95	PLO_613	hypothetical protein
OG0000185	114	intensification	1.28	not significant	0.151	2.06	PLO_103	hypothetical protein
OG0000757	113	intensification	1.25	not significant	0.127	2.33	PLO_005	NADH dehydrogenase subunit; NdhL	K05583	Oxidative phosphorylation
OG0000325	225	intensification	1.25	not significant	0.182	1.78	PLO_426	TPR repeat protein
OG0000542	139	intensification	1.25	not significant	0.197	1.67	PLO_107	hypothetical protein
OG0000478	182	intensification	1.24	not significant	0.596	0.28	PLO_131	ATP synthase, delta (OSCP) subunit	K02113	Photosynthesis	Oxidative phosphorylation
OG0001322	172	intensification	1.22	not significant	0.074	3.19	PLO_893	hypothetical protein
OG0000429	135	intensification	1.21	not significant	0.34	0.91	PLO_081	hypothetical protein
OG0000925	143	intensification	1.19	not significant	0.654	0.2	PLO_038	hypothetical protein
OG0000377	216	intensification	1.19	not significant	1	-1.31	PLO_261	hypothetical protein
OG0000561	673	intensification	1.18	not significant	0.242	1.37	PLO_358	arginine decarboxylase	K01585	Arginine and proline metabolism
OG0000547	100	intensification	1.16	not significant	0.789	0.07	PLO_212	30S ribosomal protein S14	K02954	Ribosome
OG0000662	226	intensification	1.16	not significant	0.118	2.44	PLO_440	translation initiation factor IF-3	K02520
OG0000320	659	intensification	1.15	not significant	0.168	1.9	PLO_162	1-deoxy-D-xylulose-5-phosphate synthase	K01662	Terpenoid backbone biosynthesis	Thiamine metabolism
OG0000480	258	intensification	1.08	not significant	0.551	0.35	PLO_135	ATP synthase subunit A	K02108	Photosynthesis	Oxidative phosphorylation
OG0000632	92	intensification	1.05	not significant	0.793	0.07	PLO_584	30S ribosomal protein S19	K02965	Ribosome
OG0000752	286	intensification	1.05	not significant	0.69	0.16	PLO_194	hypothetical protein
OG0000558	83	intensification	1.05	not significant	0.832	0.05	PLO_044	hypothetical protein
OG0000362	142	intensification	1.03	not significant	0.978	0	PLO_048	hypothetical protein
OG0001188	329	intensification	1.02	not significant	0.74	0.11	PLO_150	biotin biosynthesis protein BioC	K02169	Biotin metabolism
OG0000726	121	intensification	1.02	not significant	0.116	2.46	PLO_567	30S ribosomal protein S13	K02952	Ribosome
OG0000486	271	intensification	1.01	not significant	1	0	PLO_844	2-phosphosulfolactate phosphatase	K05979	Methane metabolism
OG0000495	324	intensification	1	not significant	0.788	0.07	PLO_289	Aspartate and ornithine carbamoyltransferase family protein	K00611	Biosynthesis of amino acids	Arginine biosynthesis
OG0000695	147	relaxation	1	not significant	0.913	0.01	PLO_807	chorismate mutase	K06208	Biosynthesis of amino acids	Phenylalanine, tyrosine and tryptophan biosynthesis
OG0000251	418	relaxation	1	not significant	1	-366.63	PLO_339	Aminotransferase class-I	K00817	Biosynthesis of amino acids	Phenylalanine, tyrosine and tryptophan biosynthesis	Histidine metabolism	Phenylalanine metabolism	Tyrosine metabolism	Novobiocin biosynthesis	Tropane, piperidine and pyridine alkaloid biosynthesis
OG0000388	310	relaxation	1	not significant	1	0	PLO_800	putative Biotin--acetyl-CoA-carboxylase ligase	K03524	Biotin metabolism
OG0000158	406	relaxation	1	not significant	1	0	PLO_843	Cell wall hydrolase/autolysin	K01448	Cationic antimicrobial peptide
OG0000338	319	relaxation	1	not significant	1	-0.02	PLO_731	dihydropteroate synthase	K00796	Folate biosynthesis
OG0000342	117	relaxation	1	not significant	1	0	PLO_318	NADH dehydrogenase kappa subunit	K05576	Oxidative phosphorylation
OG0000343	211	relaxation	1	not significant	1	-0.03	PLO_319	NADH dehydrogenase subunit J	K05578	Oxidative phosphorylation
OG0000814	249	intensification	1	not significant	0.172	1.87	PLO_821	Putative deoxyribose-phosphate aldolase (DeoC)	K01619	Pentose phosphate pathway
OG0000479	123	relaxation	1	not significant	1	0	PLO_134	ATP synthase subunit C	K02110	Photosynthesis	Oxidative phosphorylation
OG0000214	182	relaxation	1	not significant	1	0	PLO_782	plastoquinol--plastocyanin reductase	K02636	Photosynthesis
OG0000522	752	relaxation	1	not significant	1	0	PLO_553	photosystem I core protein PsaB	K02690	Photosynthesis
OG0000717	81	relaxation	1	not significant	1	-0.08	PLO_462	Photosystem I subunit VII	K02691	Photosynthesis
OG0000766	52	relaxation	1	not significant	1	-0.01	PLO_629	photosystem II protein	K02714	Photosynthesis
OG0000773	176	relaxation	1	not significant	1	-0.01	PLO_874	putative Photosystem II Psb27 protein	K08902	Photosynthesis
OG0000901	39	relaxation	1	not significant	1	0	PLO_483	cytochrome b559 subunit beta	K02713	Photosynthesis
OG0000438	345	relaxation	1	not significant	1	-0.02	PLO_791	hypothetical protein	K02259	Porphyrin and chlorophyll metabolism	Oxidative phosphorylation	Two-component system
OG0000382	442	relaxation	1	not significant	1	-0.01	PLO_066	glutamyl-tRNA reductase	K02492	Porphyrin and chlorophyll metabolism
OG0000454	353	relaxation	1	not significant	1	-0.11	PLO_894	protochlorophyllide oxidoreductase	K00218	Porphyrin and chlorophyll metabolism
OG0000506	321	relaxation	1	not significant	1	0	PLO_868	porphobilinogen deaminase	K01749	Porphyrin and chlorophyll metabolism
OG0000623	391	relaxation	1	not significant	1	0	PLO_883	ferrochelatase	K01772	Porphyrin and chlorophyll metabolism
OG0000696	339	relaxation	1	not significant	1	0	PLO_888	acetyl-CoA carboxylase alpha subunit	K01962	Pyruvate metabolism	Fatty acid metabolism	Carbon fixation pathways in prokaryotes	Fatty acid biosynthesis	Propanoate metabolism
OG0000209	68	relaxation	1	not significant	1	0	PLO_662	30S ribosomal protein S21	K02970	Ribosome
OG0000359	181	relaxation	1	not significant	1	0	PLO_021	50S ribosomal protein L19	K02884	Ribosome
OG0000424	242	relaxation	1	not significant	1	0	PLO_078	30S ribosomal protein S2	K02967	Ribosome
OG0000532	203	relaxation	1	not significant	1	-0.01	PLO_815	30S ribosomal protein S4	K02986	Ribosome
OG0000584	151	relaxation	1	not significant	1	0	PLO_562	50S ribosomal protein L13	K02871	Ribosome
OG0000611	180	relaxation	1	not significant	1	-0.05	PLO_391	30S ribosomal protein S6	K02990	Ribosome
OG0000691	153	relaxation	1	not significant	1	-0.12	PLO_274	30S ribosomal protein S16	K02959	Ribosome
OG0000743	154	relaxation	1	not significant	1	-0.06	PLO_583	50S ribosomal protein L22	K02890	Ribosome
OG0000369	721	relaxation	1	not significant	1	0	PLO_435	hypothetical protein	K12574	RNA degradation
OG0000228	240	relaxation	1	not significant	1	0	PLO_062	uracil phosphoribosyltransferase	K00761
OG0000155	255	relaxation	1	not significant	1	-0.01	PLO_470	Heme oxygenase	K21480
OG0000252	387	relaxation	1	not significant	1	0	PLO_796	hypothetical protein
OG0000341	281	relaxation	1	not significant	1	0	PLO_696	hypothetical protein
OG0000353	454	relaxation	1	not significant	1	-0.02	PLO_497	hypothetical protein
OG0000360	156	relaxation	1	not significant	1	-0.05	PLO_041	hypothetical protein
OG0000387	225	relaxation	1	not significant	1	-0.03	PLO_402	transcription antitermination protein NusB	K03625
OG0000406	270	relaxation	1	not significant	1	-0.01	PLO_326	two component transcriptional regulator, LuxR family protein
OG0000420	324	relaxation	1	not significant	1	-0.01	PLO_209	hypothetical protein
OG0000448	206	relaxation	1	not significant	1	0	PLO_915	putative acetyltransferase
OG0000462	103	relaxation	1	not significant	1	-0.01	PLO_253	hypothetical protein	K07742
OG0000474	98	relaxation	1	not significant	1	0	PLO_215	NifU-like protein
OG0000527	116	relaxation	1	not significant	1	0	PLO_409	hypothetical protein	K09747
OG0000554	409	relaxation	1	not significant	1	0	PLO_544	elongation factor Tu	K02358
OG0000564	161	relaxation	1	not significant	1	0	PLO_105	hypothetical protein	K11145
OG0000720	542	relaxation	1	not significant	1	-0.01	PLO_750	Orn/Lys/Arg decarboxylase family 1
OG0000729	277	relaxation	1	not significant	1	0	PLO_052	hypothetical protein
OG0000750	262	relaxation	1	not significant	1	0	PLO_307	hypothetical protein
OG0000756	613	relaxation	1	not significant	1	-0.02	PLO_751	putative kinase
OG0000834	223	relaxation	1	not significant	1	-0.06	PLO_727	hypothetical protein
OG0001368	87	relaxation	1	not significant	1	0	PLO_453	hypothetical protein
OG0001416	99	relaxation	1	not significant	1	-0.19	PLO_911	hypothetical protein
OG0001464	61	relaxation	1	not significant	1	-0.01	PLO_892	hypothetical protein
OG0000677	113	relaxation	0.99	not significant	1	0	PLO_902	Ribulose bisphosphate carboxylase, small chain	K01602	Glyoxylate and dicarboxylate metabolism	Carbon fixation in photosynthetic organisms
OG0000832	454	relaxation	0.97	not significant	0.817	0.05	PLO_735	putative 2-octaprenyl-6-methoxyphenol 4- monooxygenase; UbiH	K03185	Ubiquinone and other terpenoid-quinone biosynthesis
OG0000355	60	relaxation	0.96	not significant	0.872	0.03	PLO_683	50S ribosomal protein L32	K02911
OG0000539	304	relaxation	0.95	not significant	0.691	0.16	PLO_533	Photosystem II manganese-stabilizing polypeptide	K02716	Photosynthesis
OG0000608	397	relaxation	0.91	not significant	0.301	1.07	PLO_230	cell division protein FtsZ	K03531	Cell cycle - Caulobacter
OG0000488	520	relaxation	0.91	not significant	0.503	0.45	PLO_627	photosystem II chlorophyll-binding protein	K02704	Photosynthesis
OG0000363	221	relaxation	0.91	not significant	0.566	0.33	PLO_338	glutamine amidotransferase of anthranilate synthase orpara-aminobenzoate synthase	K01658
OG0000426	63	relaxation	0.91	not significant	0.862	0.03	PLO_665	Photosystem II PsbX protein
OG0000769	340	relaxation	0.89	not significant	0.071	3.25	PLO_805	putative SMR family transporter, possible pecM-like protein
OG0001230	234	relaxation	0.89	not significant	0.271	1.21	PLO_825	hypothetical protein
OG0000585	136	relaxation	0.87	not significant	0.394	0.73	PLO_561	30S ribosomal protein S9	K02996	Ribosome
OG0000489	85	relaxation	0.86	not significant	0.594	0.28	PLO_515	photosystem II reaction center protein PsbH	K02709	Photosynthesis
OG0000847	386	relaxation	0.85	not significant	0.393	0.73	PLO_681	fructose-bisphosphate aldolase	K01624	Biosynthesis of amino acids	Glycolysis / Gluconeogenesis	Pentose phosphate pathway	Carbon fixation in photosynthetic organisms	Methane metabolism	Fructose and mannose metabolism
OG0000469	66	relaxation	0.85	not significant	0.576	0.31	PLO_428	50S ribosomal protein L35	K02916	Ribosome
OG0000786	257	relaxation	0.84	not significant	0.395	0.72
OG0000745	157	relaxation	0.83	not significant	0.341	0.91	PLO_546	30S ribosomal protein S7	K02992	Ribosome
OG0000457	300	relaxation	0.83	not significant	0.125	2.35	PLO_849	Naphthoate synthase	K01661	Ubiquinone and other terpenoid-quinone biosynthesis
OG0000881	262	relaxation	0.83	not significant	0.081	3.04	PLO_524	hypothetical protein
OG0000490	288	relaxation	0.83	not significant	0.193	1.69	PLO_155	hypothetical protein
OG0000778	185	relaxation	0.83	not significant	0.272	1.21	PLO_477	hypothetical protein
OG0001017	271	relaxation	0.82	not significant	0.112	2.53	PLO_698	hypothetical protein	K02334
OG0000715	326	relaxation	0.82	not significant	0.317	1	PLO_030	putative chaperon-like protein for quinone binding in photosystem II
OG0000352	280	relaxation	0.81	not significant	0.238	1.39	PLO_015	hypothetical protein
OG0000392	189	relaxation	0.8	not significant	0.074	3.2	PLO_569	Adenylate kinase	K00939	Thiamine metabolism
OG0000670	278	relaxation	0.8	not significant	0.134	2.24	PLO_634	putative septum site-determining protein MinD	K03609
OG0000465	195	relaxation	0.79	not significant	0.239	1.39	PLO_778	Photosystem I reaction center subunit III (PsaF)	K02694	Photosynthesis
OG0000553	691	relaxation	0.79	not significant	0.24	1.38	PLO_545	elongation factor EF-2	K02355
OG0000319	104	relaxation	0.77	not significant	0.347	0.88	PLO_247	30S ribosomal protein S20	K02968	Ribosome
OG0000563	347	relaxation	0.77	not significant	0.208	1.59	PLO_834	Ribonuclease Z	K00784	RNA transport
OG0000645	158	relaxation	0.77	not significant	0.202	1.62	PLO_702	hypothetical protein
OG0000658	279	relaxation	0.77	not significant	0.279	1.17
OG0000813	230	relaxation	0.76	not significant	0.109	2.57	PLO_516	cob(I)alamin adenosyltransferase	K00798	Porphyrin and chlorophyll metabolism
OG0000770	226	relaxation	0.75	not significant	0.144	2.14	PLO_794	putative cytochrome c oxidase subunit III	K02276	Oxidative phosphorylation
OG0000373	418	relaxation	0.75	not significant	0.15	2.08	PLO_534	sulfate adenylyltransferase	K00958	Sulfur metabolism	Selenocompound metabolism	Monobactam biosynthesis
OG0001069	511	relaxation	0.75	not significant	0.105	2.63	PLO_090	hypothetical protein	K06917
OG0000395	163	relaxation	0.75	not significant	0.194	1.69	PLO_808	bacterial ribonuclease P protein component of ribozyme
OG0000712	202	relaxation	0.75	not significant	0.292	1.11	PLO_838	hypothetical protein
OG0000667	161	relaxation	0.74	not significant	0.146	2.12	PLO_638	Cytochrome b6-f complex subunit 4 (17 kDa polypeptide)	K02637	Photosynthesis
OG0000514	354	relaxation	0.73	not significant	0.299	1.08	PLO_067	Fructose-1,6-bisphosphatase/sedoheptulose-1,7- bis phosphatase	K11532	Glycolysis / Gluconeogenesis	Pentose phosphate pathway	Carbon fixation in photosynthetic organisms	Methane metabolism	Fructose and mannose metabolism
OG0000626	85	relaxation	0.72	not significant	0.412	0.67	PLO_485	cytochrome b559 subunit alpha	K02707	Photosynthesis
OG0000523	200	relaxation	0.72	not significant	0.841	0.04	PLO_251	hypothetical protein	K09748
OG0000620	131	relaxation	0.71	not significant	0.066	3.38	PLO_352	Preprotein translocase subunit SecE	K03073	Quorum sensing	Protein export	Bacterial secretion system
OG0000582	181	relaxation	0.71	not significant	0.059	3.58	PLO_863	hypothetical protein
OG0001549	75	relaxation	0.71	not significant	0.075	3.17	PLO_652	hypothetical protein
OG0000112	91	relaxation	0.71	not significant	0.325	0.97	PLO_207	DNA binding protein HU	K03530
OG0000390	367	relaxation	0.7	not significant	0.2	1.64	PLO_777	putative o-sialoglycoprotein endopeptidase	K01409
OG0000819	37	relaxation	0.7	not significant	0.509	0.44	PLO_158	hypothetical protein	K03689
OG0000654	235	relaxation	0.69	not significant	0.069	3.31	PLO_349	50S ribosomal protein L1	K02863	Ribosome
OG0000885	509	relaxation	0.68	not significant	0.072	3.23	PLO_693	putative modulator of DNA gyrase; TldD	K03568
OG0000509	661	relaxation	0.67	not significant	1	-15.48	PLO_884	acetolactate synthase III large subunit	K01652	Biosynthesis of amino acids	2-Oxocarboxylic acid metabolism	Pantothenate and CoA biosynthesis	Valine, leucine and isoleucine biosynthesis	Butanoate metabolism	C5-Branched dibasic acid metabolism
OG0000141	307	relaxation	0.66	not significant	1	-74.33	PLO_258	Phosphoribulokinase	K00855	Carbon fixation in photosynthetic organisms
OG0000555	106	relaxation	0.66	not significant	0.221	1.5	PLO_543	30S ribosomal protein S10	K02946	Ribosome
OG0001367	114	relaxation	0.66	not significant	0.098	2.74	PLO_355	hypothetical protein
OG0000559	143	relaxation	0.66	not significant	0.156	2.01	PLO_043	ribosome-binding factor A	K02834
OG0001160	78	relaxation	0.66	not significant	0.331	0.94	PLO_555	hypothetical protein
OG0000702	480	relaxation	0.66	not significant	1	-11.39	PLO_362	hypothetical protein
OG0000806	319	relaxation	0.66	not significant	1	-10.09	PLO_327	methyltransferase	K03438
OG0000836	245	relaxation	0.65	not significant	0.104	2.65	PLO_703	putative ABC transporter, ATP-binding component	K16787	ABC transporters
OG0000760	188	relaxation	0.63	not significant	0.08	3.06	PLO_123	hypothetical protein	K19032
OG0000492	385	relaxation	0.6	not significant	0.064	3.43	PLO_210	hypothetical protein	K07056
OG0000772	200	relaxation	0.6	not significant	0.09	2.88	PLO_761	hypothetical protein	K09775
OG0000568	381	relaxation	0.6	not significant	1	-628.56	PLO_407	DnaJ protein	K03686
OG0000368	315	relaxation	0.59	not significant	1	-14.54	PLO_434	dihydrodipicolinate synthase	K01714	Biosynthesis of amino acids	Lysine biosynthesis	Monobactam biosynthesis
OG0000688	521	relaxation	0.59	not significant	1	-89.56	PLO_826	leucyl aminopeptidase	K01255	Glutathione metabolism
OG0000410	285	relaxation	0.59	not significant	1	-55.54	PLO_654	phosphoadenosine phosphosulfate reductase	K00390	Sulfur metabolism
OG0000669	255	relaxation	0.58	not significant	1	-0.07	PLO_635	putative septum site-determining protein	K03610
OG0001316	470	relaxation	0.57	not significant	1	-2.34	PLO_381	putative p-aminobenzoate synthetase	K01665	Folate biosynthesis
OG0000413	536	relaxation	0.56	not significant	1	-124.43	PLO_603	Anthranilate synthase	K01657	Biosynthesis of amino acids	Phenylalanine, tyrosine and tryptophan biosynthesis	Quorum sensing	Biofilm formation - Pseudomonas aeruginosa
OG0000404	387	relaxation	0.56	not significant	1	-28.44	PLO_321	NADH dehydrogenase subunit H	K05572	Oxidative phosphorylation
OG0000391	280	relaxation	0.56	not significant	1	-325.24	PLO_647	FeS assembly ATPase SufC	K09013
OG0000519	240	relaxation	0.55	not significant	0.065	3.41	PLO_513	3-isopropylmalate dehydratase small subunit	K01704	Biosynthesis of amino acids	2-Oxocarboxylic acid metabolism	Valine, leucine and isoleucine biosynthesis	C5-Branched dibasic acid metabolism
OG0000713	452	relaxation	0.55	not significant	1	-538.53	PLO_396	DNA polymerase III subunit beta	K02338	Homologous recombination	Mismatch repair	DNA replication
OG0000257	361	relaxation	0.55	not significant	1	-131.83	PLO_400	4Fe-4S cluster binding protein	K18979
OG0000501	200	relaxation	0.54	not significant	1	-34.86	PLO_199	thioredoxin peroxidase	K03386	Apoptosis - fly
OG0000612	228	relaxation	0.54	not significant	1	-5.28	PLO_324	Adenylylsulfate kinase	K00860	Sulfur metabolism
OG0001164	423	relaxation	0.53	not significant	0.454	0.56	PLO_679	hypothetical protein
OG0000831	239	relaxation	0.53	not significant	1	-20.13	PLO_797	hypothetical protein
OG0000777	292	relaxation	0.52	not significant	0.11	2.56	PLO_822	Recombination protein O (RecO)
OG0000905	164	relaxation	0.52	not significant	1	-1.24
OG0001271	506	relaxation	0.51	not significant	1	-93.17	PLO_852	hypothetical protein
OG0000738	181	relaxation	0.5	not significant	1	-1.46	PLO_574	50S ribosomal protein L6	K02933	Ribosome
OG0000243	305	relaxation	0.48	not significant	1	-50.46	PLO_792	putative cytochrome c oxidase subunit II	K02275	Oxidative phosphorylation
OG0001067	391	relaxation	0.44	not significant	0.084	2.98	PLO_204	hypothetical protein
OG0000573	624	relaxation	0.43	not significant	1	-54.42	PLO_340	arginyl-tRNA synthetase	K01887	Aminoacyl-tRNA biosynthesis
OG0000143	1196	relaxation	0.42	not significant	1	-537.52	PLO_101	DNA polymerase III subunit alpha	K02337	Homologous recombination	Mismatch repair	DNA replication
OG0000812	163	relaxation	0.42	not significant	1	-264.63
OG0000372	208	relaxation	0.38	not significant	1	-3.18	PLO_085	cytidine/deoxycytidylate deaminase family protein	K11991
OG0000211	281	relaxation	0.37	not significant	1	-214.99	PLO_383	uroporphyrin-III C-methyltransferase	K02303	Porphyrin and chlorophyll metabolism
OG0000644	543	relaxation	0.34	not significant	1	-384.75	PLO_538	hypothetical protein
OG0000689	565	relaxation	0.29	not significant	1	-0.75
OG0000739	133	relaxation	0.27	not significant	1	-919.37	PLO_575	30S ribosomal protein S8	K02994	Ribosome
OG0000919	91	relaxation	0.15	not significant	1	-507.23	PLO_109	hypothetical protein
OG0000468	115	relaxation	0.08	not significant	0.11	2.55	PLO_427	50S ribosomal protein L20	K02887	Ribosome
OG0000526	608	relaxation	0	not significant	1	-189.02	PLO_159	pyruvate kinase	K00873	Biosynthesis of amino acids	Glycolysis / Gluconeogenesis	Pyruvate metabolism	Glucagon signaling pathway	Central carbon metabolism in cancer	Type II diabetes mellitus	Viral carcinogenesis
OG0000533	440	relaxation	0	not significant	1	-36.29	PLO_142	Cell division protein FtsW	K03588	Cell cycle - Caulobacter
OG0000744	137	relaxation	0	not significant	1	-729.47	PLO_547	30S ribosomal protein S12	K02950	Ribosome
OG0000398	257	relaxation	0	not significant	0.073	3.21	PLO_465	16S rRNA-processing protein	K02860
OG0000747	141	relaxation	0	not significant	1	-389.61	PLO_164	putative conserved membrane protein

## Sheet: Sheet2
OG0000347	446	relaxation	0.22	significant	0	20.57	PLO_214	seryl-tRNA synthetase	K01875	Aminoacyl-tRNA biosynthesis
OG0000361	534	relaxation	0.58	significant	0	17.96	PLO_026	cysteinyl-tRNA synthetase	K01883	Aminoacyl-tRNA biosynthesis
OG0000394	311	relaxation	0.69	significant	0	22.15	PLO_223	Glycyl-tRNA synthetase, alpha subunit	K01878	Aminoacyl-tRNA biosynthesis
OG0000456	615	relaxation	0.53	significant	0	26.66	PLO_875	prolyl-tRNA synthetase	K01881	Aminoacyl-tRNA biosynthesis
OG0000482	979	relaxation	0.52	significant	0	56.84	PLO_370	t-RNA synthetase, class Ia:Valyl-tRNA	K01873	Aminoacyl-tRNA biosynthesis
OG0000511	109	relaxation	0.41	significant	0	14.65	PLO_528	glutamyl-tRNA (Gln) amidotransferase subunit C	K02435	Aminoacyl-tRNA biosynthesis
OG0000682	499	relaxation	0.65	significant	0	20.28	PLO_356	aspartyl/glutamyl-tRNA amidotransferase subunit B	K02434	Aminoacyl-tRNA biosynthesis
OG0000685	474	relaxation	0.79	significant	0	12.83	PLO_475	histidyl-tRNA synthetase	K01892	Aminoacyl-tRNA biosynthesis
OG0000699	861	relaxation	0.58	significant	0	17.17	PLO_189	Phenylalanyl-tRNA synthetase beta subunit	K01890	Aminoacyl-tRNA biosynthesis
OG0000476	654	relaxation	0.84	significant	0.001	10.24	PLO_856	Threonyl-tRNA synthetase, class IIa	K01868	Aminoacyl-tRNA biosynthesis
OG0000491	368	relaxation	0.76	significant	0.004	8.21	PLO_855	tryptophanyl-tRNA synthetase	K01867	Aminoacyl-tRNA biosynthesis
OG0000581	433	relaxation	0.67	significant	0.004	8.34	PLO_824	tyrosyl-tRNA synthetase	K01866	Aminoacyl-tRNA biosynthesis
OG0000402	499	relaxation	0.79	significant	0.005	7.97	PLO_102	glutamyl-tRNA (Gln) amidotransferase subunit A	K02433	Aminoacyl-tRNA biosynthesis
OG0000703	578	relaxation	0.72	significant	0.011	6.52	PLO_193	methionine--tRNA ligase	K01874	Aminoacyl-tRNA biosynthesis	Selenocompound metabolism
OG0000657	729	relaxation	0.67	significant	0.018	5.62	PLO_074	putative Glycyl-tRNA synthetase, beta subunit	K01879	Aminoacyl-tRNA biosynthesis
