# Supplementary material for: Evolutionary dynamics of the chromatophore genome in three photosynthetic Paulinella species
Source: Sci Rep. 2019 Feb 22;9:2560. doi: 10.1038/s41598-019-38621-8 (PMC6384880; doi:10.1038/s41598-019-38621-8)
Supplement: Supplementary file 5 — Table S4 [file 41598_2019_38621_MOESM5_ESM.xlsx]

## Sheet: Differential OGFs in chromatoph
	Supplementary Table S4. List of orthologous gene families that differentially lost in chromatophore genomes of photosynthetic Paulinella lineages.
	Paulinella chromatophora CCAC0185	Paulinella longichromatophora	Paulinella micropora NZ27	Paulinella micropora KR01	Paulinella micropora FK01	KEGG Pathway
OG0000019:	X	Paulinella_longichromatophora-PLO_007_AbrB_family	Paulinella_micropora_NZ27-5_PMNZ_007_AbrB_family_	Paulinella_micropora_KR01-PCKR_007_AbrB_family_tr	Paulinella_micropora_FK01-PFK_007_AbrB_family_tra		transcriptional pleiotropic regulator of transition state genes
OG0000863:	X	Paulinella_longichromatophora-PLO_008_cytochrome_	Paulinella_micropora_NZ27-6_PMNZ_008_cytochrome_C	Paulinella_micropora_KR01-PCKR_008_cytochrome_C	Paulinella_micropora_FK01-PFK_008_cytochrome_C	Oxidative phosphorylation
OG0000864:	X	Paulinella_longichromatophora-PLO_013_6_pyruvoyl_	Paulinella_micropora_NZ27-11_PMNZ_013_6_pyruvoyl_	Paulinella_micropora_KR01-PCKR_013_6_pyruvoyl_tet	Paulinella_micropora_FK01-PFK_013_6_pyruvoyl_tetr	Folate biosynthesis
OG0000865:	X	Paulinella_longichromatophora-PLO_268_hypothetica	Paulinella_micropora_NZ27-54_PMNZ_059_hypothetica	Paulinella_micropora_KR01-PCKR_059_hypothetical_p	Paulinella_micropora_FK01-PFK_059_hypothetical_pr
OG0000806:	X	Paulinella_longichromatophora-PLO_198_phosphoribo	Paulinella_micropora_NZ27-120_PMNZ_132_phosphorib	Paulinella_micropora_KR01-PCKR_132_phosphoribosyl	Paulinella_micropora_FK01-PFK_132_phosphoribosylf	Purine metabolism
OG0000718:	X	Paulinella_longichromatophora-PLO_163_photosystem	Paulinella_micropora_NZ27-151_PMNZ_165_photosyste	Paulinella_micropora_KR01-PCKR_165_photosystem_I_	Paulinella_micropora_FK01-PFK_165_photosystem_I_r	Photosynthesis	psaK
OG0000805:	X	Paulinella_longichromatophora-PLO_149_alpha_beta_	Paulinella_micropora_NZ27-165_PMNZ_179_alpha_beta	Paulinella_micropora_KR01-PCKR_179_alpha_beta_hyd	Paulinella_micropora_FK01-PFK_179_alpha_beta_hydr	Chloroalkane and chloroalkene degradation
OG0000804:	X	Paulinella_longichromatophora-PLO_147_DEAD_DEAH_b	Paulinella_micropora_NZ27-167_PMNZ_181_DEAD_DEAH_	Paulinella_micropora_KR01-PCKR_181_DEAD_DEAH_box_	Paulinella_micropora_FK01-PFK_181_DEAD_DEAH_box_h		TRCF (transcription-repair coupling factor)	Nucleotide excision repair
OG0001863:	X	Paulinella_longichromatophora-PLO_097_iron_transp	Paulinella_micropora_NZ27-218_PMNZ_233_iron_trans	Paulinella_micropora_KR01-PCKR_233_iron_transport	Paulinella_micropora_FK01-PFK_233_iron_transporte	ABC transporters
OG0000803:	X	Paulinella_longichromatophora-PLO_042_uroporphyri	Paulinella_micropora_NZ27-265_PMNZ_288_uroporphyr	Paulinella_micropora_KR01-PCKR_286_uroporphyrinog	Paulinella_micropora_FK01-PFK_286_uroporphyrinoge	Porphyrin and chlorophyll metabolism
OG0000802:	X	Paulinella_longichromatophora-PLO_037_hypothetica	Paulinella_micropora_NZ27-269_PMNZ_292_hypothetic	Paulinella_micropora_KR01-PCKR_290_hypothetical_p	Paulinella_micropora_FK01-PFK_290_hypothetical_pr
OG0000807:	X	Paulinella_longichromatophora-PLO_294_hypothetica	Paulinella_micropora_NZ27-273_PMNZ_296_hypothetic	Paulinella_micropora_KR01-PCKR_294_hypothetical_p	Paulinella_micropora_FK01-PFK_294_hypothetical_pr
OG0000808:	X	Paulinella_longichromatophora-PLO_298_thymidylate	Paulinella_micropora_NZ27-276_PMNZ_300_thymidylat	Paulinella_micropora_KR01-PCKR_298_thymidylate_ki	Paulinella_micropora_FK01-PFK_298_thymidylate_kin	Pyrimidine metabolism
OG0000809:	X	Paulinella_longichromatophora-PLO_379_7_carboxy_7	Paulinella_micropora_NZ27-358_PMNZ_383_7_carboxy_	Paulinella_micropora_KR01-PCKR_381_7_carboxy_7_de	Paulinella_micropora_FK01-PFK_381_7_carboxy_7_dea	Folate biosynthesis
OG0000810:	X	Paulinella_longichromatophora-PLO_380_7_cyano_7_d	Paulinella_micropora_NZ27-359_PMNZ_384_7_cyano_7_	Paulinella_micropora_KR01-PCKR_382_7_cyano_7_deaz	Paulinella_micropora_FK01-PFK_382_7_cyano_7_deaza	Folate biosynthesis
OG0000811:	X	Paulinella_longichromatophora-PLO_398_phosphoribo	Paulinella_micropora_NZ27-377_PMNZ_402_phosphorib	Paulinella_micropora_KR01-PCKR_400_phosphoribosyl	Paulinella_micropora_FK01-PFK_400_phosphoribosylf	Purine metabolism
OG0000812:	X	Paulinella_longichromatophora-PLO_405_flavoprotei	Paulinella_micropora_NZ27-384_PMNZ_409_flavoprote	Paulinella_micropora_KR01-PCKR_407_flavoprotein	Paulinella_micropora_FK01-PFK_407_flavoprotein	Oxidative phosphorylation
OG0000813:	X	Paulinella_longichromatophora-PLO_418_HNH_nucleas	Paulinella_micropora_NZ27-397_PMNZ_422_HNH_nuclea	Paulinella_micropora_KR01-PCKR_420_HNH_nuclease	Paulinella_micropora_FK01-PFK_420_HNH_nuclease
OG0000814:	X	Paulinella_longichromatophora-PLO_458_HEAT_repeat	Paulinella_micropora_NZ27-438_PMNZ_464_HEAT_repea	Paulinella_micropora_KR01-PCKR_462_HEAT_repeat_co	Paulinella_micropora_FK01-PFK_462_HEAT_repeat_con	Photosynthesis - antenna proteins
OG0000815:	X	Paulinella_longichromatophora-PLO_487_rubredoxin	Paulinella_micropora_NZ27-462_PMNZ_490_rubredoxin	Paulinella_micropora_KR01-PCKR_488_rubredoxin	Paulinella_micropora_FK01-PFK_488_rubredoxin	Fatty acid degradation
OG0000866:	X	Paulinella_longichromatophora-PLO_549_hypothetica	Paulinella_micropora_NZ27-517_PMNZ_549_hypothetic	Paulinella_micropora_KR01-PCKR_546_hypothetical_p	Paulinella_micropora_FK01-PFK_546_hypothetical_pr
OG0000816:	X	Paulinella_longichromatophora-PLO_623_S_adenosylm	Paulinella_micropora_NZ27-585_PMNZ_623_S_adenosyl	Paulinella_micropora_KR01-PCKR_618_S_adenosylmeth	Paulinella_micropora_FK01-PFK_618_S_adenosylmethi	Cysteine and methionine metabolism
OG0000817:	X	Paulinella_longichromatophora-PLO_653_putative_4p	Paulinella_micropora_NZ27-609_PMNZ_653_putative_4	Paulinella_micropora_KR01-PCKR_648_putative_4phos	Paulinella_micropora_FK01-PFK_648_putative_4phosp	Pantothenate and CoA biosynthesis
OG0000867:	X	Paulinella_longichromatophora-PLO_659_hypothetica	Paulinella_micropora_NZ27-615_PMNZ_659_hypothetic	Paulinella_micropora_KR01-PCKR_654_hypothetical_p	Paulinella_micropora_FK01-PFK_654_hypothetical_pr
OG0000033:	X	Paulinella_longichromatophora-PLO_660_high_light_	Paulinella_micropora_NZ27-616_PMNZ_660_high_light	Paulinella_micropora_KR01-PCKR_655_high_light_ind	Paulinella_micropora_FK01-PFK_655_high_light_indu
OG0000818:	X	Paulinella_longichromatophora-PLO_814_membrane_pr	Paulinella_micropora_NZ27-666_PMNZ_713_membrane_p	Paulinella_micropora_KR01-PCKR_708_membrane_prote	Paulinella_micropora_FK01-PFK_708_membrane_protei
OG0000904:	X	Paulinella_longichromatophora-PLO_764_glutathione	Paulinella_micropora_NZ27-718_PMNZ_765_glutathion	Paulinella_micropora_KR01-PCKR_760_glutathione_sy	Paulinella_micropora_FK01-PFK_760_glutathione_syn	Cysteine and methionine metabolism
OG0000870:	X	Paulinella_longichromatophora-PLO_756_hypothetica	Paulinella_micropora_NZ27-725_PMNZ_773_hypothetic	Paulinella_micropora_KR01-PCKR_768_hypothetical_p	Paulinella_micropora_FK01-PFK_768_hypothetical_pr
OG0000903:	X	Paulinella_longichromatophora-PLO_720_carboxylest	Paulinella_micropora_NZ27-759_PMNZ_809_carboxyles	Paulinella_micropora_KR01-PCKR_802_carboxylestera	Paulinella_micropora_FK01-PFK_802_carboxylesteras
OG0000869:	X	Paulinella_longichromatophora-PLO_714_hypothetica	Paulinella_micropora_NZ27-763_PMNZ_815_hypothetic	Paulinella_micropora_KR01-PCKR_808_hypothetical_p	Paulinella_micropora_FK01-PFK_808_hypothetical_pr
OG0000868:	X	Paulinella_longichromatophora-PLO_704_molecular_c	Paulinella_micropora_NZ27-772_PMNZ_825_molecular_	Paulinella_micropora_KR01-PCKR_818_molecular_chap	Paulinella_micropora_FK01-PFK_818_molecular_chape
OG0000953:	X	Paulinella_longichromatophora-PLO_853_cation_tran	Paulinella_micropora_NZ27-798_PMNZ_851_cation_tra	Paulinella_micropora_KR01-PCKR_844_cation_transpo	Paulinella_micropora_FK01-PFK_844_cation_transpor
OG0000819:	X	Paulinella_longichromatophora-PLO_893_hypothetica	Paulinella_micropora_NZ27-840_PMNZ_893_hypothetic	Paulinella_micropora_KR01-PCKR_886_hypothetical_p	Paulinella_micropora_FK01-PFK_886_hypothetical_pr
OG0000034:	Paulinella_chromatophora_CCAC0185-PCC_0051_hypoth	X	Paulinella_micropora_NZ27-115_PMNZ_126_hypothetic	Paulinella_micropora_KR01-PCKR_126_hypothetical_p	Paulinella_micropora_FK01-PFK_126_hypothetical_pr
OG0000732:	Paulinella_chromatophora_CCAC0185-PCC_0052_hypoth	X	Paulinella_micropora_NZ27-114_PMNZ_125_hypothetic	Paulinella_micropora_KR01-PCKR_125_hypothetical_p	Paulinella_micropora_FK01-PFK_125_hypothetical_pr
OG0000269:	Paulinella_chromatophora_CCAC0185-PCC_0237_putati	X	Paulinella_micropora_NZ27-216_PMNZ_231_putative_h	Paulinella_micropora_KR01-PCKR_231_putative_holli	Paulinella_micropora_FK01-PFK_231_putative_hollid	Homologous recombination
OG0000744:	Paulinella_chromatophora_CCAC0185-PCC_0321_putati	X	Paulinella_micropora_NZ27-295_PMNZ_319_putative_s	Paulinella_micropora_KR01-PCKR_317_putative_sugar	Paulinella_micropora_FK01-PFK_317_putative_sugar_	Fructose and mannose metabolism
OG0000348:	Paulinella_chromatophora_CCAC0185-PCC_0348_metal_	X	Paulinella_micropora_NZ27-321_PMNZ_345_metal_depe	Paulinella_micropora_KR01-PCKR_343_metal_dependen	Paulinella_micropora_FK01-PFK_343_metal_dependent	Purine metabolism
OG0000754:	Paulinella_chromatophora_CCAC0185-PCC_0427_bifunc	X	Paulinella_micropora_NZ27-400_PMNZ_426_bifunction	Paulinella_micropora_KR01-PCKR_424_bifunctional_G	Paulinella_micropora_FK01-PFK_424_bifunctional_GM	Purine metabolism
OG0000758:	Paulinella_chromatophora_CCAC0185-PCC_0463_Hollid	X	Paulinella_micropora_NZ27-436_PMNZ_462_Holliday_j	Paulinella_micropora_KR01-PCKR_460_Holliday_junct	Paulinella_micropora_FK01-PFK_460_Holliday_juncti	Homologous recombination
OG0000777:	Paulinella_chromatophora_CCAC0185-PCC_0714_orotid	X	Paulinella_micropora_NZ27-656_PMNZ_703_orotidine_	Paulinella_micropora_KR01-PCKR_698_orotidine_5pho	Paulinella_micropora_FK01-PFK_698_orotidine_5phos	Pyrimidine metabolism
OG0000779:	Paulinella_chromatophora_CCAC0185-PCC_0731_50S_ri	X	Paulinella_micropora_NZ27-672_PMNZ_719_50S_riboso	Paulinella_micropora_KR01-PCKR_714_50S_ribosomal_	Paulinella_micropora_FK01-PFK_714_50S_ribosomal_p	Ribosome
OG0000783:	Paulinella_chromatophora_CCAC0185-PCC_0765_hypoth	X	Paulinella_micropora_NZ27-706_PMNZ_753_hypothetic	Paulinella_micropora_KR01-PCKR_748_hypothetical_p	Paulinella_micropora_FK01-PFK_748_hypothetical_pr
OG0000784:	Paulinella_chromatophora_CCAC0185-PCC_0766_Hollid	X	Paulinella_micropora_NZ27-707_PMNZ_754_Holliday_j	Paulinella_micropora_KR01-PCKR_749_Holliday_junct	Paulinella_micropora_FK01-PFK_749_Holliday_juncti	Homologous recombination
OG0000786:	Paulinella_chromatophora_CCAC0185-PCC_0773_inosit	X	Paulinella_micropora_NZ27-714_PMNZ_761_inositol_5	Paulinella_micropora_KR01-PCKR_756_inositol_5_mon	Paulinella_micropora_FK01-PFK_756_inositol_5_mono	Purine metabolism
OG0000871:	X	X	Paulinella_micropora_NZ27-91_PMNZ_099_hypothetica	Paulinella_micropora_KR01-PCKR_099_hypothetical_p	Paulinella_micropora_FK01-PFK_099_hypothetical_pr
OG0000872:	X	X	Paulinella_micropora_NZ27-170_PMNZ_184_7_cyano_7_	Paulinella_micropora_KR01-PCKR_184_7_cyano_7_deaz	Paulinella_micropora_FK01-PFK_184_7_cyano_7_deaza	Folate biosynthesis
OG0000873:	X	X	Paulinella_micropora_NZ27-516_PMNZ_548_glutamate_	Paulinella_micropora_KR01-PCKR_545_glutamate_synt	Paulinella_micropora_FK01-PFK_545_glutamate_synth	Cysteine and methionine metabolism
OG0000874:	X	X	Paulinella_micropora_NZ27-642_PMNZ_689_ribosomal_	Paulinella_micropora_KR01-PCKR_684_ribosomal_prot	Paulinella_micropora_FK01-PFK_684_ribosomal_prote		Methyltransferase
OG0000820:	X	X	Paulinella_micropora_NZ27-818_PMNZ_871_Precorrin_	Paulinella_micropora_KR01-PCKR_864_Precorrin_6x_r	Paulinella_micropora_FK01-PFK_864_Precorrin_6x_re	Porphyrin and chlorophyll metabolism
OG0000719:	X	X	Paulinella_micropora_NZ27-829_PMNZ_882_SAM_depend	Paulinella_micropora_KR01-PCKR_875_SAM_dependent_	Paulinella_micropora_FK01-PFK_875_SAM_dependent_m		Methyltransferase
OG0001430:	X	X	Paulinella_micropora_NZ27-258_PMNZ_281_cytochrome	O	O	* Even though there were no annotations, genes were found in KR01 and FK01
OG0000850:	Paulinella_chromatophora_CCAC0185-PCC_0539_hypoth	Paulinella_longichromatophora-PLO_530_hypothetica	Paulinella_micropora_NZ27-499_PMNZ_530_hypothetic	X	X
OG0000933:	Paulinella_chromatophora_CCAC0185-PCC_0150_hypoth	Paulinella_longichromatophora-PLO_182_hypothetica	X	X	X
OG0000934:	Paulinella_chromatophora_CCAC0185-PCC_0156_hypoth	Paulinella_longichromatophora-PLO_176_hypothetica	X	X	X
OG0000937:	Paulinella_chromatophora_CCAC0185-PCC_0170_hypoth	Paulinella_longichromatophora-PLO_166_hypothetica	X	X	X
OG0000891:	Paulinella_chromatophora_CCAC0185-PCC_0259_hypoth	Paulinella_longichromatophora-PLO_076_hypothetica	X	X	X
OG0000892:	Paulinella_chromatophora_CCAC0185-PCC_0296_hypoth	Paulinella_longichromatophora-PLO_038_hypothetica	X	X	X
OG0000896:	Paulinella_chromatophora_CCAC0185-PCC_0470_GDP_ma	Paulinella_longichromatophora-PLO_464_GDP_mannose	X	X	X	Fructose and mannose metabolism
OG0001035:	Paulinella_chromatophora_CCAC0185-PCC_0477_hypoth	Paulinella_longichromatophora-PLO_471_hypothetica	X	X	X
OG0000897:	Paulinella_chromatophora_CCAC0185-PCC_0489_cytoch	Paulinella_longichromatophora-PLO_483_cytochrome_	X	X	X	Photosynthesis
OG0000942:	Paulinella_chromatophora_CCAC0185-PCC_0505_Glycos	Paulinella_longichromatophora-PLO_498_Glycosyl_tr	X	X	X	Starch and sucrose metabolism
OG0000943:	Paulinella_chromatophora_CCAC0185-PCC_0518_Glycos	Paulinella_longichromatophora-PLO_511_Glycosyl_tr	X	X	X	N-Glycan biosynthesis
OG0000944:	Paulinella_chromatophora_CCAC0185-PCC_0529_Possib	Paulinella_longichromatophora-PLO_522_putative_bi	X	X	X	ABC transporters
OG0000945:	Paulinella_chromatophora_CCAC0185-PCC_0564_hypoth	Paulinella_longichromatophora-PLO_555_hypothetica	X	X	X
OG0001428:	Paulinella_chromatophora_CCAC0185-PCC_0667_hypoth	Paulinella_longichromatophora-PLO_661_hypothetica	X	X	X
OG0000949:	Paulinella_chromatophora_CCAC0185-PCC_0682_ATPase	Paulinella_longichromatophora-PLO_675_ATPase	X	X	X
OG0001037:	Paulinella_chromatophora_CCAC0185-PCC_0706_hypoth	Paulinella_longichromatophora-PLO_831_hypothetica	X	X	X
OG0000899:	Paulinella_chromatophora_CCAC0185-PCC_0725_ribonu	Paulinella_longichromatophora-PLO_813_ribonucleot	X	X	X	Pyrimidine metabolism
OG0000951:	Paulinella_chromatophora_CCAC0185-PCC_0810_hypoth	Paulinella_longichromatophora-PLO_729_hypothetica	X	X	X
OG0000901:	Paulinella_chromatophora_CCAC0185-PCC_0839_hypoth	Paulinella_longichromatophora-PLO_698_hypothetica	X	X	X
OG0000774:	Paulinella_chromatophora_CCAC0185-PCC_0691_hypoth Paulinella_chromatophora_CCAC0185-PCC_0857_hypoth	Paulinella_longichromatophora-PLO_680_hypothetica Paulinella_longichromatophora-PLO_846_hypothetica	X	X	X
OG0000952:	X	Paulinella_longichromatophora-PLO_612_oxidoreduct	Paulinella_micropora_NZ27-575_PMNZ_611_Oxidoreduc	X	X	Vitamin B6 metabolism
OG0000928:	Paulinella_chromatophora_CCAC0185-PCC_0001_chromo	X	X	X	X	Cell cycle - Caulobacter
OG0002392:	Paulinella_chromatophora_CCAC0185-PCC_0057_hypoth	X	X	X	X
OG0000930:	Paulinella_chromatophora_CCAC0185-PCC_0128_tRNA_5	X	X	X	X
OG0000931:	Paulinella_chromatophora_CCAC0185-PCC_0143_putati	X	X	X	X	Peptidoglycan biosynthesis
OG0000932:	Paulinella_chromatophora_CCAC0185-PCC_0145_coenzy	X	X	X	X	Pantothenate and CoA biosynthesis
OG0001033:	Paulinella_chromatophora_CCAC0185-PCC_0149_hypoth	X	X	X	X
OG0000935:	Paulinella_chromatophora_CCAC0185-PCC_0158_hypoth	X	X	X	X
OG0000889:	Paulinella_chromatophora_CCAC0185-PCC_0161_Phosph	X	X	X	X	ABC transporters
OG0000936:	Paulinella_chromatophora_CCAC0185-PCC_0162_putati	X	X	X	X	ABC transporters
OG0000890:	Paulinella_chromatophora_CCAC0185-PCC_0163_putati	X	X	X	X	ABC transporters
OG0000938:	Paulinella_chromatophora_CCAC0185-PCC_0178_hypoth	X	X	X	X
OG0000940:	Paulinella_chromatophora_CCAC0185-PCC_0343_Prokar	X	X	X	X	Glycerophospholipid metabolism
OG0000893:	Paulinella_chromatophora_CCAC0185-PCC_0361_lactoy	X	X	X	X	Pyruvate metabolism
OG0000035:	Paulinella_chromatophora_CCAC0185-PCC_0395_ABC_tr	X	X	X	X	ABC transporters
OG0000894:	Paulinella_chromatophora_CCAC0185-PCC_0401_membra	X	X	X	X	Protein processing in endoplasmic reticulum
OG0000941:	Paulinella_chromatophora_CCAC0185-PCC_0497_hypoth	X	X	X	X
OG0001036:	Paulinella_chromatophora_CCAC0185-PCC_0533_hypoth	X	X	X	X
OG0000947:	Paulinella_chromatophora_CCAC0185-PCC_0640_Putati	X	X	X	X
OG0000948:	Paulinella_chromatophora_CCAC0185-PCC_0676_Chromo	X	X	X	X	Meiosis - yeast
OG0001666:	Paulinella_chromatophora_CCAC0185-PCC_0685_hypoth	X	X	X	X
OG0001862:	Paulinella_chromatophora_CCAC0185-PCC_0819_hypoth	X	X	X	X
OG0001038:	X	Paulinella_longichromatophora-PLO_795_transcripti	X	X	X
