# Supplementary material for: Evolutionary dynamics of the chromatophore genome in three photosynthetic Paulinella species
Source: Sci Rep. 2019 Feb 22;9:2560. doi: 10.1038/s41598-019-38621-8 (PMC6384880; doi:10.1038/s41598-019-38621-8)
Supplement: Supplementary file 6 — Table S5 [file 41598_2019_38621_MOESM6_ESM.xlsx]

## Sheet: Sheet1
Table S5. Number and frequency of indels between Paulinella micropora NZ27 and KR01 strain for different length of homopolymer.
Frank region sequence (N is the indel)	Indel nucleotides	Homopolymer nucleotide	Homopolymer length		Homopolymer length	Number of indels between KR01 and NZ27	Number of homopolymers in NZ27	Indel frequency per homopolymer
CTACGACTCNTTTTTTTTTA	T	T	10		1	36	517488	6.95668e-05
ATCTCAATCNAAAAAAAAGT	A	A	9		2	41	146391	0.000286903
GTAGTTTACNTTTTTTTTCA	T	T	9		3	20	35337	0.000565979
CKTGTTAGANTTTTTTTATT	T	T	8		4	10	10157	0.001083
AGTATCTGCNAAAAAAATAA	A	A	8		5	6	2855	0.00210158
TAGGATTGANTTTTTTTACT	T	T	8		6	6	699	0.00858369
TRCATGCTANTTTTTTAATG	T	T	7		7	11	184	0.0597826
CCACCTGAGNTTTTTTCTTT	T	T	7		8	3	53	0.0566038
TRTATAAAGNAAAAAACTCA	A	A	7		9	2	10	0.2
CTTCAGGACNAAAAAATCAT	A	A	7		10	1	1	1
ATTATCTTGNAAAAAATAAC	A	A	7
GTTGAAMTANTTTTTTAAAT	T	T	7
TMWATGGGGNTTTTTTATWT	T	T	7
AACCAAGATNAAAAAATAAG	A	A	7
GCCCCTGAANTTTTTTGARC	T	T	7
AAATAATTANTTTTTTCACG	T	T	7
TTTCCTATCNTTTTTTRCTA	T	T	7
AATTGAAAGNTTTTTGTTCA	T	T	6
TAATTATTCNAAAAACTAGT	A	A	6
CCAAAGAGTNAAAAAGACTG	A	A	6
TTCCGATAGNAAAAATTACC	A	A	6
ACAACCTGGNAAAAATCATA	A	A	6
TGTAATCATNAAAAATATCT	A	A	6
TTGGGTCAGNTTTTAGACTG	T	T	5
AAAACATCTNAAARTMTTGT	A	A	5
AGGCTGACTNAAAATTATGG	A	A	5
GTTAAGTGCNAAAACTAGAA	A	A	5
CGGATAGTGNTTTTCTATTT	T	T	5
CCGTAGTCTNCCCCTAATAG	C	C	5
AAGGGCAATNAAATRAAAGA	A	A	4
ATATCTTGANTTTAAGCTTT	T	T	4
CTCAATATTNAAAGAGTGAT	A	A	4
ACTAACGAGNTTTGACTGAA	T	T	4
AGTGTTCTTNAAATAAGAAY	A	A	4
TGCATATAGNTTTGTTTTAT	T	T	4
GAATCTCTTNAAATATATTA	A	A	4
CCTGGGCGCNAAATGCCCAC	A	A	4
TGARTCATANTTTAACCATC	T	T	4
ACATCTCTTNAAATGGCTTC	A	A	4
CATGTMTMTNAATCAATTGC	A	A	3
TAATTCTTTNAATATAAGAA	A	A	3
TCAGTTGAYNAATTACATAT	A	A	3
TTACTTCTANTTGCGCCGGC	T	T	3
ACAACTAAANTTAGGCGACT	T	T	3
AGGAAATAANTTATATAGGA	T	T	3
TCGCTGTCTNAATTTATAAT	A	A	3
ATCCACTCTNAATTGAATCC	A	A	3
AATTAGTAANTTAAYTACTA	T	T	3
TAATGCACTNAATTAAGCAA	A	A	3
TTGTTATCTNAATAACAACC	A	A	3
GAAGTCTTANTTCTTATTAA	T	T	3
AATGCATCTNAATTGCCCTK	A	A	3
AATAGAGCTNAATACGCTCC	A	A	3
ATTRCATACNAATTACAATC	A	A	3
CTAAACATGNTTAAGAGAAT	T	T	3
AATCTATTANTTAGACAAAM	T	T	3
TTAGTARTTNAATTACTAAT	A	A	3
TTGAAATTANTTAGGTGTCT	T	T	3
CTTTTGTCTNAATACCTTTT	A	A	3
GACACCTTTNATTATAAGTA	A	A	2
ATACATCTTNATTCTTCAAC	A	A	2
TTTTTACTTNATACAGTACK	A	A	2
CATTAATGTNGAAGAACAGT	G	G	2
ATTCTTAAGNTAGGATTAGA	T	T	2
TGGTGATTGNTAAGCGGGCG	T	T	2
GTTCCACTTNMTATTATRGC	A	A	2
TGTCACCAANTAAAGCCGAA	T	T	2
GCATCTCTGNAGGTTRGATG	A	A	2
AGCGGTTAGNTAGGAGTCTC	T	T	2
GAGCTACCTNACGAGTTAAT	A	A	2
GGGAAAAAGNATAAGACACC	A	A	2
AAATTTAGANTAAGTGTCTA	T	T	2
GAGTAYATANTAAGAAGTAT	T	T	2
TACATCATTNAGTTGTTATT	A	A	2
GTTCTTTTANTACGACTTAA	T	T	2
TGTCCGTAANGTACCRGATC	G	G	2
TTAATCTATNATCTGAATAA	A	A	2
CTCTATGAANTAGGAGCCTG	T	T	2
CAGGGMTTTNATATGAATTA	A	A	2
GTATCAATANYAATAATACA	C	C	2
CTTTGACTTNACAAGTGAGT	A	A	2
GACAYTKTANTARGAGGGAG	T	T	2
TGAAGGAAGNCATACYGRAA	C	C	2
ACATCTAAANTAAGATTGCA	T	T	2
TTGTTAATYNAGAGCCTAGA	A	A	2
TGCTACTTTNATTGCARAAT	A	A	2
CACTTTAAANTAAGAGTAGA	T	T	2
ATTAGTAARNTAGAGACAYC	T	T	2
GTTAATGAANTAAGAAGTAA	T	T	2
GATTAATTTNCAATATAAGG	C	C	2
GTCATTAAANTAAGAGGCTT	T	T	2
TCTTTTACANTATAGAGGCA	T	T	2
GCTCTSTTTNATAAAAAAGA	A	A	2
TTCTTACTTNATCCTAATAG	A	A	2
CACTAAAACNTAAAGATTGA	T	T	2
TTGGCTTAGNTAAAGAGTTA	T	T	2
TAGTACCTANTAWACRGCTG	T	T	2
ACATCCTTRNCATTGTCCAA	C	C	2
YGTTCTAAGNTCTAGAGTAA	T	T	2
ATTTAGTATNMGGTATCRTR	A	A	2
TCTAAAAATNTAAGACTCAG	G		1
ATTCACTTTNTAYTGGCCCC	A		1
TAATCATTANCAGGTGAGAA	T		1
TCTGACTTANTTTTGAATGG	C		1
CTCTTTAAANATAGAAATAA	T		1
CATGACTATNTCTTTAGATC	A		1
GTGCTAGTANATTGAGAGTT	T		1
TCGTAGAAANAATTACYTTA	C		1
MGTTTCGAANAATGAAGGAC	T		1
ACAATTAATNTAAGAYATAT	C		1
GTAATCAAGNTTTACACTAA	C		1
AGGAAAGAANAATGAAATGG	T		1
CTTTCATGCNYTRAAGATAG	A		1
CTTATATTTNTTAGGTGCAG	C		1
CTYTTAAGANAATGGATATT	C		1
GATCACATANTTTGACTATA	C		1
TGAGTCTATNCTAGTCCTCG	A		1
GTGKTTKRTNKAYRRKTCAR	A		1
TCAATCTTTNTCATTAAATT	A		1
TTCCTMRTCNCTTATGCATT	A		1
TTTCTCTTTNATGTTGATTA	G		1
TCTATMTATNTCAATATAAC	A		1
TCACTCTATNTACGGAAAGC	G		1
GTTATCTATNTGATCTATTG	A		1
AACACTTACNTAAGAACCTT	A		1
TTCTCTTAANGRMGAGAAAT	T		1
ATTCTCTTTNATAAAGAGAA	G		1
AGAYGTAAANTTACTAAATC	G		1
TTTATCTTANATACCATCGG	G		1
ATTCTATTTNAAAGAGTCCT	C		1
GTCAAAATTNTTAAATGCTC	G		1
AACTTCTTTNTTCTTGATAT	A		1
GCTATCYATNTACTCCTATT	A		1
ATTAGTGGCNTTTAATGAAT	G		1
GAATCATAANATAGACCAAA	T		1
ACTCTCTTANACAAAGGATC	T		1
TGCTTCTATNTTSTAGGATT	A		1
ATATTTTTANATAGTTTAAG	T		1
