# Supplementary material for: Evolutionary dynamics of the chromatophore genome in three photosynthetic Paulinella species
Source: Sci Rep. 2019 Feb 22;9:2560. doi: 10.1038/s41598-019-38621-8 (PMC6384880; doi:10.1038/s41598-019-38621-8)
Supplement: Supplementary file 7 — Table S6 [file 41598_2019_38621_MOESM7_ESM.xlsx]

## Sheet: Genomes used in this study
Supplementary Table S6. List of cyanobacteria and photosynthetic Paulinella species used in this study.
#Organism/Name	Accession	Size (Mb)	GC%	Genes	Proteins	Group	Phylogenetic analysis	OGF heatmap analysis	Ancestral OGF analysis	RELAX analysis
Synechococcus sp. CC9605	GCA_000012625.1	2.51066	59.2	2773	2665	Alpha-cyanobacteria	O	O	O	O
Synechococcus sp. CC9311	GCA_000014585.1	2.60675	52.4	2734	2663	Alpha-cyanobacteria	O		O	O
Synechococcus sp. RCC307	GCA_000063525.1	2.22491	60.8	2457	2388	Alpha-cyanobacteria	O	O	O	O
Synechococcus sp. WH 8102	GCA_000195975.1	2.43443	59.4	2630	2513	Alpha-cyanobacteria	O		O	O
Synechococcus sp. KORDI-49	GCA_000737575.1	2.58581	61.4	2618	2528	Alpha-cyanobacteria	O		O	O
Synechococcus sp. KORDI-52	GCA_000737595.1	2.57207	59.1	2696	2595	Alpha-cyanobacteria	O		O	O
Synechococcus sp. SynAce01	GCA_001885215.1	2.75063	63.9	2849	2715	Alpha-cyanobacteria	O		O	O
Synechococcus sp. WH 5701	GCA_000153045.1	3.28024	64.3	3230	3009	Alpha-cyanobacteria	O	O	O	O
Synechococcus sp. WH 7805	GCA_000153285.1	2.62705	57.6	2736	2615	Alpha-cyanobacteria	O	O	O	O
Synechococcus sp. BL107	GCA_000153805.1	2.28503	54.2	2444	2365	Alpha-cyanobacteria	O		O	O
Synechococcus sp. RS9916	GCA_000153825.1	2.66487	59.8	2740	2660	Alpha-cyanobacteria	O	O	O	O
Synechococcus sp. CC9616	GCA_000515235.1	2.64591	56.5	2803	2708	Alpha-cyanobacteria	O	O	O	O
Synechococcus sp. CB0101	GCA_000179235.1	2.6864	64.2	2930	2802	Alpha-cyanobacteria	O		O	O
Synechococcus sp. CB0205	GCA_000179255.1	2.42731	63	2644	2501	Alpha-cyanobacteria	O		O	O
Synechococcus sp. GFB01	GCA_001039265.1	2.33981	67.8	2513	1850	Alpha-cyanobacteria	O	O	O	O
Synechococcus sp. MIT S9504	GCA_001632105.1	3.08729	55.4	3354	3215	Alpha-cyanobacteria	O		O	O
Synechococcus sp. Tous	GCA_002006815.1	1.79167	52.6	1989	1925	Alpha-cyanobacteria	O	O	O	O
Synechococcus sp. Lanier	GCA_002151525.1	1.47574	51.4	1647	1590	Alpha-cyanobacteria	O		O	O
Prochlorococcus marinus subsp. pastoris str. CCMP1986	GCA_000011465.1	1.65799	30.8	1847	1790	Alpha-cyanobacteria	O		O	O
Prochlorococcus marinus str. MIT 9313	GCA_000011485.1	2.41087	50.7	2464	2369	Alpha-cyanobacteria	O	O	O	O
Prochlorococcus marinus str. NATL2A	GCA_000012465.1	1.8429	35.1	2006	1953	Alpha-cyanobacteria	O		O	O
Prochlorococcus marinus str. MIT 9312	GCA_000012645.1	1.7092	31.2	1883	1826	Alpha-cyanobacteria	O		O	O
Prochlorococcus marinus str. AS9601	GCA_000015645.1	1.66989	31.3	1842	1784	Alpha-cyanobacteria	O		O	O
Prochlorococcus marinus str. MIT 9515	GCA_000015665.1	1.70418	30.8	1854	1794	Alpha-cyanobacteria	O	O	O	O
Prochlorococcus marinus str. NATL1A	GCA_000015685.1	1.86473	35	2034	1976	Alpha-cyanobacteria	O	O	O	O
Synechococcus elongatus PCC 6301	GCA_000010065.1	2.69625	55.5	2699	2602	Beta-cyanobacteria	O		O
Synechococcus elongatus PCC 7942	GCA_000012525.1	2.74227	55.456	2750	2685	Beta-cyanobacteria	O	O	O
Synechococcus sp. JA-3-3Ab	GCA_000013205.1	2.93277	60.2	2765	2611	Beta-cyanobacteria	O		O
Synechococcus sp. JA-2-3B'a(2-13)	GCA_000013225.1	3.04668	58.5	2809	2692	Beta-cyanobacteria	O	O	O
Synechococcus sp. PCC 6312	GCA_000316685.1	3.7205	48.4881	3683	3528	Beta-cyanobacteria	O		O
Synechococcus sp. PCC 7502	GCA_000317085.1	3.58373	40.6019	3648	3442	Beta-cyanobacteria	O	O	O
Synechococcus sp. PCC 7003	GCA_001693255.1	3.34509	49.3031	3177	3073	Beta-cyanobacteria	O	O	O
Synechococcus sp. PCC 7117	GCA_001693275.1	3.4321	49.1233	3273	3162	Beta-cyanobacteria	O		O
Synechococcus sp. PCC 7336	GCA_000332275.1	5.06664	53.7	4625	4347	Beta-cyanobacteria	O	O	O
Cyanothece sp. PCC 7425	GCA_000022045.1	5.78611	50.66	5411	5202	Beta-cyanobacteria		O
Nodularia spumigena CCY9414	GCA_000340565.3	5.46	41.2	4839	4566	Beta-cyanobacteria		O
Arthrospira maxima CS-328	GCA_000173555.1	6	44.8	5728	5690	Beta-cyanobacteria		O
Gloeobacter violaceus PCC 7421	GCA_000011385.1	4.66	62	4482	4430	Beta-cyanobacteria	O	O	O
Cyanophora paradoxa	NC_001675.1	0.1356	30.5	192	149	Glaucophyte cyanelle		O
Ginkgo biloba	NC_016986.1	0.157	39.6	131	84	Green lineage plastid		O
Phaseolus vulgaris	NC_009259.1	0.15	35.4	129	83	Green lineage plastid		O
Klebsormidium flaccidum	NC_024167.1	0.17683	42	146	107	Green lineage plastid		O
Angiopteris angustifolia	NC_026300.1	0.1536	35.5	135	88	Green lineage plastid		O
Amborella trichopoda	NC_005086.1	0.16269	38.3	129	84	Green lineage plastid		O
Arabidopsis thaliana	NC_000932.1	0.15448	36.3	129	85	Green lineage plastid		O
Ettlia pseudoalveolaris	NC_025532.1	0.14595	31.6	127	89	Green lineage plastid		O
Paulinella micropora FK01	KY124271	0.977204	39.9	908	860	Paulinella chromatophore	O		O	O
Paulinella micropora KR01	KX897545	0.976991	39.9	908	860	Paulinella chromatophore	O	O	O	O
Paulinella micropora NZ27	MG976688	0.97719	39.9	911	863	Paulinella chromatophore	O		O	O
Paulinella longichromatophora	MG264610	0.979356	38.8	915	867	Paulinella chromatophore	O	O	O	O
Paulinella chromatophora CCAC 0185	NC_011087	1.02162	38	926	878	Paulinella chromatophore	O	O	O	O
Cyanidium caldarium	NC_001840.1	0.16492	32.7	230	197	Red algae plastid		O
Porphyridium sordidum	NC_031175.1	0.259429	30.7186	227	191	Red algae plastid		O
Porphyra purpurea	NC_000925.1	0.19103	33	253	209	Red algae plastid		O
Hildenbrandia rivularis	NC_031177.1	0.189725	32.3932	220	184	Red algae plastid		O
Palmaria palmata	NC_031147.1	0.19296	33.9	245	204	Red algae plastid		O
Bangiopsis subsimplex	NC_031173.1	0.2	29.2	227	194	Red algae plastid		O
Sporolithon durum	NC_029857.1	0.19146	29.3	239	203	Red algae plastid		O
Chondrus crispus	NC_020795.1	0.18009	28.7	240	204	Red algae plastid		O
Gracilaria chorda	NC_031149.1	0.18246	27.4	235	201	Red algae plastid		O
